# Supplementary material for: Ancient origin of fucosylated xyloglucan in charophycean green algae
Source: Commun Biol. 2021 Jun 17;4:754. doi: 10.1038/s42003-021-02277-w (PMC8211770; doi:10.1038/s42003-021-02277-w)
Supplement: Supplementary file 4 — Supplementary Data 1 [file 42003_2021_2277_MOESM4_ESM.xlsx]

## Sheet: Fig. 2_GT2
Key	Accession, locus or 1Kp-ID	Species	Gene name
1	g12826.t1	Chara braunii
2	g12820.t1	Chara braunii
3	g12813.t1	Chara braunii
4	g36349	Chara braunii
5	AAX98242	Chara globularis
6	g36346	Chara braunii
7	g36345	Chara braunii
8	g52197	Chara braunii
9	MWXT2004754	Chara vulgaris
10	BFIK2029563	Entransia fimbriata
Cyl 11	JOJQ2041653	Cylindrocystis cushleckae
Cyl 12	YOXI2005758	Cylindrocystis brebissonii
13	JOJQ2041672	Cylindrocystis cushleckae
Mes 14	ME000093S10352	Mesotaenium endlicherianum
15	XP_005648248	Coccomyxa subellipsoidea	Coccomyxa CSLK
16	SM000019S04951	Spirogloea muscicola
Mes 17	ME000095S10255	Mesotaenium endlicherianum
18	TNAW2006686	Pyramimonas parkeae
19	XP_001421850	Ostreococcus lucimarinus	OlCSLK
20	XP_003083844	Ostreococcus tauri	OtCSLK
21	XP_003064171	Micromonas pusilla	MpCSL
22	XP_002508565	Micromonas commoda	MprCSLK
23	DRGY2037141	Chaetosphaeridium globosum
24	XP_015622622	Oryza sativa Japonica Group
25	XP_015648204	Oryza sativa Japonica Group
26	XP_015644248	Oryza sativa Japonica Group
27	XP_015645073	Oryza sativa Japonica Group
28	XP_015627865	Oryza sativa Japonica Group
29	XP_025879391	Oryza sativa Japonica Group
30	XP_015612871	Oryza sativa Japonica Group
31	XP_015630733	Oryza sativa Japonica Group
32	XP_025876079	Oryza sativa Japonica Group
33	XP_024524118	Selaginella moellendorffii
AtCslA9	At5g03760	Arabidopsis thaliana	AtCslA9
35	XP_015643705	Oryza sativa Japonica Group
AtCSLA2	At5g22740	Arabidopsis thaliana	AtCSLA2
37	XP_015625335	Oryza sativa Japonica Group
38	XP_024394673	Physcomitrella patens
39	XP_024400374	Physcomitrella patens
40	XP_024393618	Physcomitrella patens
AtCslA7	At2g35650	Arabidopsis thaliana	AtCslA7
AtCSLA1	At4g16590	Arabidopsis thaliana	AtCSLA1
43	At1g24070	Arabidopsis thaliana
44	At5g16190	Arabidopsis thaliana
45	At4g13410	Arabidopsis thaliana
46	At3g56000	Arabidopsis thaliana
47	At1g23480	Arabidopsis thaliana
48	XP_015627816	Oryza sativa Japonica Group
49	XP_015645838	Oryza sativa Japonica Group
50	At4g07960	Arabidopsis thaliana	AtCslC12
51	XP_015622214	Oryza sativa Japonica Group
52	XP_015637340	Oryza sativa Japonica Group
AtCslC4	At3g28180	Arabidopsis thaliana	AtCslC4
54	At2g24630	Arabidopsis thaliana	AtCslC8
55	At4g31590	Arabidopsis thaliana	AtCslC5
56	XP_015612682	Oryza sativa Japonica Group
57	XP_015648421	Oryza sativa Japonica Group
58	XP_025875822	Oryza sativa Japonica Group
59	XP_002988944	Selaginella moellendorffii
60	XP_024528462	Selaginella moellendorffii
Mes 61	ME000209S02952	Mesotaenium endlicherianum
62	SM000017S02811	Spirogloea muscicola
63	SM000147S01109	Spirogloea muscicola
64	XRTZ2000812	Roya obtusa
Spi 65	HAOX2001672	Spirogyra sp.
66	XP_024385395	Physcomitrella patens
67	XP_024396723	Physcomitrella patens
68	XP_024361016	Physcomitrella patens
69	XP_024358684	Physcomitrella patens
70	XP_024403147	Physcomitrella patens
71	At3g07330	Arabidopsis thaliana	AtCslC6
72	XP_024367579	Physcomitrella patens
73	XP_024398466	Physcomitrella patens
74	kfl00126_0150	Klebsormidium flaccidum
75	FQLP2010170	Klebsormidium subtile
76	kfl00271_0180	Klebsormidium flaccidum
77	DRGY2001839	Chaetosphaeridium globosum
Col 78	QPDY2031304	Coleochaete irregularis
Col 79	VQBJ2011945	Coleochaete scutata
80	DRGY2001840	Chaetosphaeridium globosum
Col 81	QPDY2030620	Coleochaete irregularis

## Sheet: Fig. 3 rawdata
				Enzyme	E-XEGP		0
				Antibody	LM15	LM25	LM15	LM25
	Extraction	Sample	Species		1	2	3	4	5	6	7	8	9	10	11	12	13	14	15	16	17	18	19	20	21	22	23	24	25	26	27	28	29	30	31	32	33	34	35	36
1	CDTA	1	1		0.042646	0.026309	0.043858	0.03899	0.042346	0.042723	0.046583	0.031474	0.028223	0.011432	0.042985	0.040316	0.037122	0.038485	0.047312	0.04076	0.045187	0.041832	0.04491	0.037312	0.041741	0.046385	0.046493	0.042766	0.045339	0.041149	0.048522	0.047401	0.045657	0.039988	0.045237	0.035838	0.050002	0.020661	0.048829	0.04096
2	CDTA	1	2		0.016719	0.004962	0.017974	0.012952	0.018953	0.01434	0.021937	0.006382	0.010783	0.002795	0.019937	0.014167	0.020737	0.011957	0.020939	0.014612	0.019228	0.016028	0.017893	0.008587	0.019228	0.017782	0.021205	0.015312	0.019077	0.011786	0.021291	0.018486	0.020938	0.01325	0.018541	0.009438	0.023326	0.003201	0.021765	0.013212
3	CDTA	1	3		0.003357	0.000953	0.003021	0.002078	0.003667	0.003192	0.004631	0.002604	0.001776	0.000444	0.00342	0.003218	0.004406	0.002417	0.0037	0.002895	0.004065	0.00307	0.003747	0.001796	0.003079	0.003232	0.004747	0.003419	0.003054	0.002323	0.003954	0.003092	0.004759	0.002022	0.00371	0.002131	0.006147	0.000349	0.004548	0.002549
4	CDTA	1	Coleochaete	nitellarum	0.0209073	0.0107413	0.0216177	0.0180067	0.0216553	0.020085	0.0243837	0.0134867	0.013594	0.00489033	0.022114	0.0192337	0.020755	0.0176197	0.0239837	0.0194223	0.0228267	0.02031	0.0221833	0.0158983	0.0213493	0.0224663	0.0241483	0.020499	0.02249	0.0184193	0.024589	0.022993	0.0237847	0.01842	0.022496	0.0158023	0.0264917	0.00807033	0.0250473	0.018907
1	CDTA	2	1		0.000478	0.000525	0.000564	0.00136	0.000352	0.002193	0.001014	0.000804	0.000208	0.000171	0.000314	0.001916	0.000423	0.001947	0.00062	0.002085	0.000746	0.002761	0	0.001105	0	0.001839	0.000472	0.002299	0.000246	0.00176	0.001927	0.002956	0.00055	0.001783	0.000216	0.001768	0.002956	0.000483	0.00054	0.001647
2	CDTA	2	2		3.8e-05	0.000536	7.1e-05	2.3e-05	8.9e-05	0.000321	0.000203	0.000646	0	0.000135	0.000169	0.000198	0	0.000196	0.000321	0.00021	0	0.000239	0.000426	0.000117	0	0.000183	6.3e-05	0.000145	0	6.2e-05	5.2e-05	0.00023	0.000218	4.7e-05	4e-05	0.000241	0.00185	0.000111	0.000117	0
3	CDTA	2	3		0	0.000454	0	0	0	7.7e-05	0.000108	0.000973	0	2.4e-05	3.3e-05	0	0	0.00011	0	0.00017	0.000149	0.000194	0.000509	0	6e-06	0.000179	0.000128	0.000384	0	0	0.000301	7.6e-05	0	0	0	1.4e-05	0.001283	5.1e-05	0.000279	2.8e-05
4	CDTA	2	Coleochaete	orbicularis	0.000172	0.000505	0.000211667	0.000461	0.000147	0.000863667	0.000441667	0.000807667	6.93333e-05	0.00011	0.000172	0.000704667	0.000141	0.000751	0.000313667	0.000821667	0.000298333	0.00106467	0.000311667	0.000407333	2e-06	0.000733667	0.000221	0.000942667	8.2e-05	0.000607333	0.00076	0.00108733	0.000256	0.00061	8.53333e-05	0.000674333	0.00202967	0.000215	0.000312	0.000558333
1	CDTA	3	1		0.035007	0.000138	0.042756	0.000447	0.039274	0.000342	0.040442	0.000614	0.026391	0.000386	0.039424	0.000327	0.03814	0.000315	0.042979	0.000456	0.038499	0.0002	0.042395	0.000319	0.038469	0.000312	0.040479	0.000273	0.045311	9.8e-05	0.039962	0.00036	0.038338	0.000418	0.04457	0.000658	0.046099	6.7e-05	0.042457	0.000338
2	CDTA	3	2		0.020515	0.000135	0.022059	0	0.023057	0.00014	0.025933	0.000344	0.012179	0	0.023711	0	0.023896	0.000165	0.023749	0	0.023319	0	0.022547	4e-06	0.020635	6.3e-05	0.023861	0.000248	0.024653	0.000189	0.025694	7.1e-05	0.023258	0.000221	0.023554	0.000189	0.027053	4e-06	0.025325	9.2e-05
3	CDTA	3	3		0.00345	6e-05	0.003682	0	0.004192	0	0.004664	0.000216	0.001989	0.00027	0.004105	0.000225	0.004918	4.8e-05	0.006174	2e-05	0.004056	2.1e-05	0.004443	1.3e-05	0.005404	0.00018	0.004731	0	0.004926	0	0.005318	0.000204	0.004579	1.3e-05	0.005275	7.8e-05	0.005223	0	0.004582	4.7e-05
4	CDTA	3	Chara	corallina	0.0196573	0.000111	0.0228323	0.000149	0.0221743	0.000160667	0.0236797	0.000391333	0.0135197	0.000218667	0.0224133	0.000184	0.022318	0.000176	0.0243007	0.000158667	0.021958	7.36667e-05	0.0231283	0.000112	0.0215027	0.000185	0.0230237	0.000173667	0.0249633	9.56667e-05	0.023658	0.000211667	0.0220583	0.000217333	0.0244663	0.000308333	0.026125	2.36667e-05	0.0241213	0.000159
1	CDTA	4	1		0.000328	0.000834	0.000557	0.003582	0.000234	0.001464	0.000449	0.00437	9.8e-05	0.000908	0.000677	0.003831	0.000507	0.002118	8.7e-05	0.003788	0.000143	0.001543	0.000336	0.00338	0	0.003858	9.1e-05	0.004929	0.000173	0.002306	0.000798	0.004402	0.000499	0.001521	0.000152	0.00436	0.000627	0.001074	0.000535	0.003862
2	CDTA	4	2		0.000273	0.000241	3.5e-05	0.000357	7.1e-05	0.000378	3.8e-05	0.001355	0.000264	0.000352	0	0.000828	9.9e-05	0.000338	0	0.000684	5.9e-05	0.000198	4.2e-05	0.000492	9e-05	0.001056	5e-05	0.000587	0	0.000387	7.5e-05	0.000976	0.000177	0.000458	3.2e-05	0.000759	6.9e-05	5.7e-05	0.000126	0.000544
3	CDTA	4	3		0	6.9e-05	0	0.000121	0.000139	0	4.8e-05	0.000158	2.8e-05	0	5e-05	0.00031	3.8e-05	0.000278	0.000163	0.000409	4.4e-05	0.000149	0.000426	9.9e-05	0	8e-05	0	2.5e-05	0.000126	0.000169	0.000243	0.000125	0	3.7e-05	0.000136	0.000249	0	5.8e-05	0.000198	5.4e-05
4	CDTA	4	Closterium	acerosum	0.000200333	0.000381333	0.000197333	0.00135333	0.000148	0.000614	0.000178333	0.001961	0.00013	0.00042	0.000242333	0.00165633	0.000214667	0.000911333	8.33333e-05	0.001627	8.2e-05	0.00063	0.000268	0.00132367	3e-05	0.00166467	4.7e-05	0.001847	9.96667e-05	0.000954	0.000372	0.00183433	0.000225333	0.000672	0.000106667	0.00178933	0.000232	0.000396333	0.000286333	0.00148667
1	CDTA	5	1		0.050682	0.008223	0.048514	0.019806	0.050326	0.025313	0.053568	0.011737	0.034041	0.006086	0.048144	0.022895	0.034505	0.011571	0.053555	0.02361	0.053564	0.027765	0.05197	0.016108	0.048729	0.025964	0.052736	0.026538	0.053498	0.019105	0.054188	0.027098	0.050684	0.01871	0.052658	0.015204	0.055563	0.007596	0.055047	0.024903
2	CDTA	5	2		0.023212	0.003714	0.024366	0.008501	0.025204	0.010272	0.027833	0.004498	0.011266	0.002898	0.025031	0.009252	0.027818	0.008058	0.02715	0.010004	0.026364	0.011832	0.024783	0.005582	0.02521	0.012365	0.026469	0.010978	0.025371	0.008126	0.027749	0.012372	0.025691	0.009345	0.026475	0.006391	0.029171	0.002335	0.027187	0.009042
3	CDTA	5	3		0.005802	0.000692	0.005727	0.001865	0.005867	0.001741	0.00674	0.001359	0.003178	0.000772	0.005973	0.001574	0.00765	0.001521	0.007354	0.001832	0.006637	0.002036	0.00624	0.000516	0.007944	0.002571	0.006915	0.001982	0.00626	0.001598	0.008017	0.001918	0.006831	0.001219	0.00653	0.001103	0.010494	0.00039	0.006579	0.001237
4	CDTA	5	Cosmarium	turpini	0.0265653	0.00420967	0.0262023	0.0100573	0.0271323	0.012442	0.0293803	0.00586467	0.0161617	0.003252	0.0263827	0.0112403	0.0233243	0.00705	0.029353	0.0118153	0.028855	0.0138777	0.0276643	0.007402	0.0272943	0.0136333	0.0287067	0.013166	0.0283763	0.00960967	0.0299847	0.013796	0.0277353	0.009758	0.0285543	0.007566	0.0317427	0.00344033	0.0296043	0.0117273
1	CDTA	6	1		0.000645	0.000303	0.000394	0.001611	0.000202	0.002282	0.001208	0.001004	5.3e-05	0.000537	0.000331	0.002343	0.000741	0.001636	0.000259	0.002482	0.000184	0.002814	0.000184	0.000631	0.000254	0.002734	0.000535	0.002598	0.000359	0.001811	0.001893	0.002661	0.000349	0.001784	0.00032	0.001104	0.002597	0.000473	0.000379	0.001721
2	CDTA	6	2		0.000106	0.000251	9.4e-05	0.000519	0.000271	0.000193	3.9e-05	3.4e-05	4e-05	7.2e-05	6e-06	0.000252	0	1e-06	4e-05	0.000266	7.4e-05	0.000454	0.000244	9.4e-05	0.000458	0.001212	4e-06	0.000549	0.000261	0.000486	0.000525	0.000276	0.000756	0.000414	0	0.000349	0.0012	0	0.000175	0.00025
3	CDTA	6	3		0.000178	0.000327	0	0.000195	7.4e-05	7.8e-05	6.8e-05	0	5.8e-05	0	6.4e-05	0.00013	0.000142	0.000157	0	0.000155	0.000121	6.4e-05	0.00054	0.000135	0.000169	0.000586	7.2e-05	0.000358	0	7.1e-05	0.00076	0.000511	5.9e-05	0.000253	8e-05	0	0.000861	0.000177	7.8e-05	5e-06
4	CDTA	6	Micrasterias	furcata	0.000309667	0.000293667	0.000162667	0.000775	0.000182333	0.000851	0.000438333	0.000346	5.03333e-05	0.000203	0.000133667	0.000908333	0.000294333	0.000598	9.96667e-05	0.000967667	0.000126333	0.00111067	0.000322667	0.000286667	0.000293667	0.00151067	0.000203667	0.00116833	0.000206667	0.000789333	0.00105933	0.00114933	0.000388	0.000817	0.000133333	0.000484333	0.00155267	0.000216667	0.000210667	0.000658667
1	CDTA	7	1		0.000267	0.000462	0.000151	0.000365	0.00011	0.000118	0.000171	0.000577	0.000229	0.000137	7.7e-05	0.00021	0.000245	0.000313	5.9e-05	0.000229	0.000142	0.000722	0.000296	0.00023	5.4e-05	0.000165	0.000199	0.00027	5.8e-05	0.000259	0.002412	0.000137	0.000359	0.000596	0.000296	0.000235	7.9e-05	0.000301	0.000299	0.000231
2	CDTA	7	2		9.7e-05	0.000274	4e-06	1.8e-05	0	0.000199	3.1e-05	4.6e-05	0	2.3e-05	0.000141	0	0.000386	0.0001	0.000121	0	0.00011	0.000448	0.000173	0.000139	0.000881	0.000116	0	3e-05	8.1e-05	8.1e-05	0	0.000282	0.000106	7.8e-05	5.9e-05	7e-05	0.000314	8.8e-05	6.4e-05	0.000166
3	CDTA	7	3		0.00016	1.6e-05	0	0	1.8e-05	0	4.6e-05	4.9e-05	3.4e-05	0.000137	0.000229	6.1e-05	4.2e-05	0.003357	0.001317	0.000401	0.000163	6.4e-05	7.5e-05	3.3e-05	0.000453	0.000107	0	0.000115	7.3e-05	5e-06	0	1e-06	0.000129	0	0.000249	0	0.000122	0.000225	5.4e-05	1e-05
4	CDTA	7	Pleurotaenium	trabecula	0.000174667	0.000250667	5.16667e-05	0.000127667	4.26667e-05	0.000105667	8.26667e-05	0.000224	8.76667e-05	9.9e-05	0.000149	9.03333e-05	0.000224333	0.00125667	0.000499	0.00021	0.000138333	0.000411333	0.000181333	0.000134	0.000462667	0.000129333	6.63333e-05	0.000138333	7.06667e-05	0.000115	0.000804	0.00014	0.000198	0.000224667	0.000201333	0.000101667	0.000171667	0.000204667	0.000139	0.000135667
1	CDTA	8	1		0.000685	0.000206	0.000115	0.000542	0.000376	0.000124	0.000377	0.000779	0.000306	0.000209	0.000633	0.000342	0.00036	0.00016	0.001955	0.000418	0.000414	0.000222	0.000103	0.000218	0.002408	0.000213	0.00079	0.000578	0.000199	0.000134	0.000445	0.00035	0.000532	0.000167	0.000661	0.000403	0.000234	0.000156	1.7e-05	3.5e-05
2	CDTA	8	2		0	0.000186	0.00036	0.000198	7e-05	0	0	0.000199	0	3.4e-05	0	0.000119	0.000196	4e-05	0.001425	3.1e-05	7.8e-05	0.000412	0.000603	0.000112	3.7e-05	0.000234	0.000121	0.000497	8.5e-05	0.000113	0.000125	0.000199	0.000171	0.000126	0.000336	2.2e-05	0.000132	0.000111	0.000181	5e-06
3	CDTA	8	3		0	0	0.000304	2e-06	4.8e-05	0	0	6.8e-05	0.000177	6.5e-05	0	0.000108	0	0.000161	0.000655	9.1e-05	0.024679	0.00011	0.000323	0	1.6e-05	0.00217	0	4e-05	8.8e-05	0	2.6e-05	8.8e-05	0	0	0.000165	8.5e-05	9.4e-05	0	2.1e-05	8.8e-05
4	CDTA	8	Teilingia	granulata	0.000228333	0.000130667	0.000259667	0.000247333	0.000164667	4.13333e-05	0.000125667	0.000348667	0.000161	0.000102667	0.000211	0.000189667	0.000185333	0.000120333	0.001345	0.00018	0.00839033	0.000248	0.000343	0.00011	0.000820333	0.000872333	0.000303667	0.000371667	0.000124	8.23333e-05	0.000198667	0.000212333	0.000234333	9.76667e-05	0.000387333	0.00017	0.000153333	8.9e-05	7.3e-05	4.26667e-05
1	CDTA	9	1		0.001451	0.006419	0.001235	0.015749	0.001678	0.020841	0.002206	0.00948	0.00031	0.004561	0.001985	0.017652	0.001336	0.011255	0.002332	0.018199	0.001778	0.023136	0.001203	0.011867	0.001549	0.020457	0.002044	0.021031	0.001371	0.014844	0.00253	0.02219	0.002214	0.019805	0.001219	0.011751	0.0014	0.005642	0.001648	0.019965
2	CDTA	9	2		0.000691	0.003874	0.000693	0.009783	0.000856	0.011807	0.000327	0.004648	0	0.00281	0.000463	0.010034	0.000772	0.008555	0.000754	0.011387	0.000782	0.014115	0.000647	0.006922	0.000838	0.014113	0.000765	0.012404	0.0005	0.008797	0.000601	0.014048	0.000774	0.010729	0.000902	0.006924	0.000601	0.00232	0.000703	0.01043
3	CDTA	9	3		0.00023	0.001463	1.9e-05	0.001307	0	0.001433	0.00014	0.00107	7e-06	0.000307	0.000106	0.00163	7.1e-05	0.001461	0.000171	0.00146	0.000172	0.001429	0.00057	0.000603	0.000413	0.00204	4.3e-05	0.00116	0.000179	0.000795	6.9e-05	0.001451	0.000324	0.000847	3.6e-05	0.000779	0	0.000342	0	0.000823
4	CDTA	9	Tetmemorus	brebissionii	0.000790667	0.00391867	0.000649	0.00894633	0.000844667	0.0113603	0.000891	0.005066	0.000105667	0.00255933	0.000851333	0.009772	0.000726333	0.00709033	0.00108567	0.0103487	0.000910667	0.0128933	0.000806667	0.006464	0.000933333	0.0122033	0.000950667	0.0115317	0.000683333	0.00814533	0.00106667	0.012563	0.001104	0.0104603	0.000719	0.00648467	0.000667	0.002768	0.000783667	0.010406
1	CDTA	10	1		0.000923	0.002	0.001295	0.021222	0.000557	0.002839	0.001121	0.024145	0.000721	0.014256	0.000911	0.020656	0.0009	0.001879	0.001025	0.022032	0.000642	0.00327	0.001056	0.021228	0.00126	0.019807	0.001312	0.023006	0.000824	0.01084	0.001374	0.025291	0.00073	0.005525	0.001216	0.021473	0.001312	0.004561	0.001041	0.020969
2	CDTA	10	2		0.000238	0.000633	0.00032	0.007018	0.000188	0.000566	0.00051	0.008421	5.3e-05	0.004503	0.000251	0.006878	0.000202	0.000484	0.000351	0.007336	5.7e-05	0.001041	0.000578	0.006488	7.6e-05	0.006573	0.000379	0.007623	0.000392	0.002514	0.000433	0.008801	0.000264	0.000971	0.001441	0.007849	0.000681	0.000593	0.000406	0.005788
3	CDTA	10	3		0.000743	0.000353	0.000137	0.001046	0.00066	4.4e-05	0.001623	0.000729	0.000203	0.000657	0.000387	0.001359	0.001572	0.000208	0.000641	0.001413	0.000994	0.000382	0.000127	0.000703	0.000488	0.001311	0.000568	0.000995	0.000237	0.000142	0.000739	0.001184	0.000738	0.000182	6.2e-05	0.001062	1.8e-05	0.00023	0.000868	0.00019
4	CDTA	10	Cylindrocystis	brebissionii	0.000634667	0.000995333	0.000584	0.009762	0.000468333	0.00114967	0.00108467	0.0110983	0.000325667	0.006472	0.000516333	0.009631	0.000891333	0.000857	0.000672333	0.0102603	0.000564333	0.00156433	0.000587	0.009473	0.000608	0.00923033	0.000753	0.0105413	0.000484333	0.00449867	0.000848667	0.0117587	0.000577333	0.002226	0.000906333	0.010128	0.000670333	0.00179467	0.000771667	0.00898233
1	CDTA	11	1		0.039315	0.000417	0.044878	0.005368	0.041978	0.000819	0.046044	0.00892	0.025879	0.003582	0.038057	0.005613	0.04264	0.000895	0.045264	0.005805	0.042368	0.001015	0.047952	0.005395	0.044395	0.005239	0.044818	0.005345	0.050725	0.002746	0.046884	0.006934	0.040602	0.000969	0.048546	0.006822	0.051076	0.000535	0.046147	0.004066
2	CDTA	11	2		0.027662	0.000294	0.02884	0.002473	0.030179	0.000351	0.034138	0.003482	0.015106	0.00178	0.02662	0.00262	0.031146	0.000394	0.031335	0.002776	0.030261	0.00066	0.029685	0.001787	0.029453	0.002594	0.030288	0.002671	0.030762	0.000923	0.032101	0.002738	0.028317	0.000456	0.030696	0.002738	0.034289	0.000172	0.032051	0.001764
3	CDTA	11	3		0.008392	0.000193	0.008592	0.00056	0.010552	0.000359	0.012175	0.000284	0.004914	0.000505	0.009359	0.000529	0.011137	0.000401	0.010654	0.000199	0.009996	0.000118	0.009631	0.000208	0.01162	0.00073	0.010524	0.000509	0.011942	7.5e-05	0.010667	0.000441	0.009876	0	0.010356	0.000718	0.011898	0.000143	0.010941	0.000139
4	CDTA	11	Mesotaenium	caldariorum	0.025123	0.000301333	0.0274367	0.00280033	0.0275697	0.000509667	0.0307857	0.00422867	0.0152997	0.00195567	0.0246787	0.00292067	0.0283077	0.000563333	0.0290843	0.00292667	0.0275417	0.000597667	0.0290893	0.00246333	0.0284893	0.00285433	0.0285433	0.00284167	0.031143	0.001248	0.029884	0.003371	0.026265	0.000475	0.029866	0.003426	0.032421	0.000283333	0.029713	0.00198967
1	CDTA	12	1		0.043708	0.001643	0.045538	0.0124	0.042381	0.002259	0.052181	0.012972	0.02707	0.008631	0.040023	0.013065	0.044361	0.00194	0.047053	0.014013	0.04305	0.003274	0.04525	0.011793	0.043397	0.009086	0.047462	0.013853	0.04219	0.004431	0.048921	0.01505	0.041168	0.003594	0.046302	0.013716	0.04754	0.000999	0.04962	0.012254
2	CDTA	12	2		0.015953	0.000135	0.016924	0.002286	0.01816	0.000395	0.021756	0.003755	0.007676	0.001386	0.015494	0.002801	0.018996	0.000149	0.02071	0.002578	0.016915	0.000403	0.018105	0.001889	0.018122	0.001334	0.018826	0.002567	0.017369	0.000648	0.019563	0.003349	0.017069	0.00067	0.01895	0.002278	0.020983	3.7e-05	0.020158	0.001512
3	CDTA	12	3		0.003482	1e-06	0.003329	0.000305	0.004021	5.6e-05	0.004069	0.000322	0.001351	0.000191	0.003419	0.000348	0.003878	0.000123	0.00369	0.000145	0.003482	2.3e-05	0.003865	0.0045	0.003718	0.000222	0.003776	6.2e-05	0.003788	0.000424	0.003786	0.000203	0.003808	9e-06	0.004018	0	0.004071	0.000103	0.004255	0.000278
4	CDTA	12	Netrium	interruptum	0.0210477	0.000593	0.0219303	0.004997	0.0215207	0.000903333	0.026002	0.005683	0.0120323	0.00340267	0.0196453	0.00540467	0.0224117	0.000737333	0.0238177	0.00557867	0.021149	0.00123333	0.0224067	0.00606067	0.0217457	0.00354733	0.0233547	0.005494	0.0211157	0.00183433	0.02409	0.00620067	0.0206817	0.00142433	0.02309	0.00533133	0.024198	0.000379667	0.0246777	0.00468133
1	CDTA	13	1		0.000972	0.002842	0.001174	0.008242	0.001106	0.011595	0.001736	0.004573	0.002156	0.002539	0.000728	0.010269	0.000989	0.008225	0.00155	0.010928	0.001278	0.014145	0.000859	0.005463	0.000437	0.013464	0.00117	0.013027	0.000955	0.00863	0.00141	0.01315	0.001685	0.011294	0.001183	0.006048	0.001111	0.002643	0.001184	0.010931
2	CDTA	13	2		0.00073	0.003522	0.002578	0.0057	0.000261	0.006255	0.000544	0.002627	0.001537	0.001916	0.000258	0.005889	0.000519	0.00483	0.000355	0.00649	0.000357	0.008083	0.000336	0.003299	0.000123	0.009391	0.000559	0.006912	0.000516	0.00526	0.000298	0.008694	0.000478	0.005804	0.000144	0.003681	0.000409	0.001226	0.000206	0.005617
3	CDTA	13	3		0.000446	0.000645	0.001897	0.000574	0	0.000761	0	0.000515	0	0.000153	0	0.000425	8.3e-05	0.000833	0	0.000631	0	0.001341	0.000486	0.000299	6.7e-05	0.000763	0.000255	0.000989	4.5e-05	0.000224	0.000127	0.001015	2e-05	0.000686	0.000225	0.000841	0.000334	0.00021	0.00019	0.000604
4	CDTA	13	Penium	margaritaceum	0.000716	0.00233633	0.001883	0.00483867	0.000455667	0.00620367	0.00076	0.00257167	0.001231	0.001536	0.000328667	0.00552767	0.000530333	0.00462933	0.000635	0.00601633	0.000545	0.00785633	0.000560333	0.00302033	0.000209	0.00787267	0.000661333	0.006976	0.000505333	0.00470467	0.000611667	0.00761967	0.000727667	0.005928	0.000517333	0.00352333	0.000618	0.00135967	0.000526667	0.00571733
1	CDTA	14	1		0.076453	0.000823	0.069105	0.000586	0.075705	0.000551	0.081161	0.000717	0.042802	0.00034	0.058059	0.000685	0.08061	0.000121	0.078527	0.000695	0.078749	0.000715	0.072699	0.000459	0.071016	0.000557	0.073685	0.00104	0.074733	0.000445	0.076941	0.001117	0.068921	0.000537	0.076294	0.000508	0.086214	0.000296	0.080017	0.000425
2	CDTA	14	2		0.044521	0	0.044388	0.0004	0.048555	0.000138	0.05123	0.000431	0.022574	0.000592	0.037279	0.000222	0.049456	0.000224	0.049117	0.000507	0.049273	0.000292	0.046206	0.000218	0.045862	0.000588	0.045815	0.000341	0.048275	1.8e-05	0.050069	0.000388	0.044377	0.000206	0.047993	0.00045	0.054815	0.000141	0.050628	9.7e-05
3	CDTA	14	3		0.020767	0.000101	0.020339	0.000291	0.023665	1.3e-05	0.025956	0.000323	0.00934	0	0.017726	0	0.024838	6.4e-05	0.022503	8.6e-05	0.022786	0.000231	0.024068	3.1e-05	0.021503	0.000245	0.021924	0.000235	0.022303	2.6e-05	0.023321	9e-05	0.020661	0.000252	0.022778	0	0.025784	0.000152	0.023844	0
4	CDTA	14	Mougeotia	transeau	0.047247	0.000308	0.0446107	0.000425667	0.0493083	0.000234	0.0527823	0.000490333	0.0249053	0.000310667	0.037688	0.000302333	0.0516347	0.000136333	0.050049	0.000429333	0.0502693	0.000412667	0.0476577	0.000236	0.046127	0.000463333	0.0471413	0.000538667	0.048437	0.000163	0.0501103	0.000531667	0.044653	0.000331667	0.0490217	0.000319333	0.0556043	0.000196333	0.0514963	0.000174
1	CDTA	15	1		0.080379	0.002923	0.074938	0.014506	0.077998	0.006127	0.087359	0.015882	0.048115	0.009882	0.070485	0.015577	0.081684	0.006701	0.077392	0.015208	0.082187	0.008348	0.078354	0.013919	0.076499	0.016444	0.080132	0.015633	0.080591	0.01215	0.082724	0.017802	0.074859	0.00612	0.079334	0.01508	0.089039	0.003387	0.085807	0.012928
2	CDTA	15	2		0.043632	0.00077	0.044096	0.003673	0.045936	0.001307	0.052558	0.004866	0.023714	0.002744	0.038886	0.004077	0.046454	0.001999	0.047643	0.004119	0.046875	0.002428	0.045391	0.003034	0.045059	0.006118	0.04687	0.004478	0.047213	0.002853	0.048636	0.004298	0.043249	0.001244	0.046422	0.004214	0.052881	0.000677	0.050176	0.002604
3	CDTA	15	3		0.01401	7.1e-05	0.013742	0.000592	0.0164	4.6e-05	0.018956	0.000287	0.006691	0.000525	0.012828	0	0.016674	3.9e-05	0.015807	0.00032	0.014988	0.000319	0.015152	0.000138	0.015929	0.000588	0.015478	0.00099	0.017395	0	0.016476	0.000243	0.014534	5e-06	0.015722	0.000401	0.01839	0.000297	0.016342	0
4	CDTA	15	Spirogyra	communis	0.046007	0.00125467	0.0442587	0.006257	0.046778	0.00249333	0.0529577	0.00701167	0.0261733	0.00438367	0.040733	0.00655133	0.0482707	0.002913	0.0469473	0.006549	0.0480167	0.00369833	0.046299	0.005697	0.045829	0.00771667	0.0474933	0.00703367	0.0483997	0.005001	0.0492787	0.00744767	0.044214	0.00245633	0.0471593	0.006565	0.0534367	0.00145367	0.050775	0.00517733
1	CDTA	16	1		0.000117	0.000119	0.000323	0.000197	0.000698	0.00015	8.4e-05	0.000317	2.3e-05	0.000129	0.000185	0	0.0005	0.000122	0.000178	0.000184	0.000303	0.000293	0.00026	9.6e-05	0.000155	0.000158	0.000352	0.000543	0.000625	5.9e-05	0.000303	0.0001	0.000368	3.7e-05	0.000612	0.00015	3.5e-05	0.000152	0.000151	7e-06
2	CDTA	16	2		6.5e-05	6.9e-05	0.000293	0.000264	4.4e-05	0.000114	0.00013	7.5e-05	0	0	0	0	0	0	0	0.00014	0.000121	0.000451	0.000103	0	0	0	0.000238	8.8e-05	0.000185	9.9e-05	0.0003	0	0.000113	9.8e-05	0.000168	0.000214	0.000139	0	0	0
3	CDTA	16	3		2e-05	0.00093	1.5e-05	0	0.000234	0.000115	9.9e-05	2e-05	0.00018	0	0	0.000106	4e-05	0	1.9e-05	0.000291	0.000263	0.00047	0.000247	0	0	0.000228	0	0.00019	0.000267	1.1e-05	0	0.000102	7.5e-05	8e-06	0.000227	0	5.8e-05	0.000139	0.000208	0
4	CDTA	16	Chlorokybus	atmophyticus	6.73333e-05	0.000372667	0.000210333	0.000153667	0.000325333	0.000126333	0.000104333	0.000137333	6.76667e-05	4.3e-05	6.16667e-05	3.53333e-05	0.00018	4.06667e-05	6.56667e-05	0.000205	0.000229	0.000404667	0.000203333	3.2e-05	5.16667e-05	0.000128667	0.000196667	0.000273667	0.000359	5.63333e-05	0.000201	6.73333e-05	0.000185333	4.76667e-05	0.000335667	0.000121333	7.73333e-05	9.7e-05	0.000119667	2.33333e-06
1	CDTA	17	1		0.007788	0.007429	0.007616	0.019612	0.007662	0.026415	0.009448	0.01094	0.004566	0.006109	0.007095	0.021909	0.005637	0.016857	0.008809	0.023218	0.007744	0.028809	0.006415	0.015359	0.008748	0.026975	0.00879	0.027137	0.007471	0.019334	0.009253	0.027036	0.009013	0.024711	0.006886	0.013941	0.00791	0.007239	0.008873	0.025334
2	CDTA	17	2		0.00042	0.003811	0.001643	0.011177	0.000463	0.014146	0.000766	0.005289	0.000462	0.003155	0.000395	0.013185	0.00084	0.010205	0.000469	0.013612	0.000292	0.016987	0.000677	0.007487	0.00051	0.016507	0.000831	0.01541	0.000636	0.010574	0.00055	0.017176	0.00069	0.013056	0.000109	0.007121	0.000471	0.002901	0.000486	0.012791
3	CDTA	17	3		0.00018	0.000515	0.001523	0.001393	0.000178	0.002307	0.000639	0.000505	0.001017	0.000348	0	0.001995	0.000122	0.001222	0.000122	0.001754	0.000211	0.0032	0.000229	0.000756	6.6e-05	0.001983	0.000173	0.003282	9.3e-05	0.001009	0	0.002406	0.000118	0.001891	2.9e-05	0.001238	0.000101	0.000319	0.000257	0.001944
4	CDTA	17	Entransia	sp.	0.002796	0.00391833	0.003594	0.0107273	0.00276767	0.0142893	0.00361767	0.005578	0.002015	0.003204	0.00249667	0.012363	0.00219967	0.009428	0.00313333	0.0128613	0.002749	0.016332	0.00244033	0.00786733	0.003108	0.015155	0.00326467	0.0152763	0.00273333	0.0103057	0.00326767	0.0155393	0.00327367	0.0132193	0.00234133	0.00743333	0.00282733	0.00348633	0.00320533	0.0133563
1	CDTA	18	1		0.000453	0.001442	0	0.001748	0.000163	0.002496	4e-05	0.001193	0	0.000357	0	0.002435	0	0.001581	0.000492	0.002376	0	0.003628	0.000377	0.000921	0.00014	0.003063	0.000619	0.002916	0.000161	0.00155	0	0.002612	0.000256	0.002328	0.000431	0.001165	3.4e-05	0.000366	0.000238	0.001967
2	CDTA	18	2		0.000181	0.001168	9.9e-05	0.000633	0	0.000555	0	0.000137	1.1e-05	0.000241	0	0.000609	0	0.000552	0	0.000711	0.000107	0.001156	0	0.000603	0.000147	0.001076	0.000287	0.000676	2.9e-05	0.000277	0	0.000846	9.3e-05	0.000527	0.000233	0.000557	6.4e-05	0.000141	0	0.000221
3	CDTA	18	3		2.7e-05	0.001272	0	9.8e-05	3e-05	0	3.4e-05	0	0.000341	0.000113	0	0.000141	6.8e-05	0.000314	0.000105	9.7e-05	0.000108	0.000275	0.000135	0	0.000137	8e-05	0	0.000279	7.4e-05	0.000111	0	2e-06	4e-06	6.9e-05	0	0.000584	0	6.8e-05	4.7e-05	0
4	CDTA	18	Klebsormidium	sp.	0.000220333	0.001294	3.3e-05	0.000826333	6.43333e-05	0.001017	2.46667e-05	0.000443333	0.000117333	0.000237	0	0.00106167	2.26667e-05	0.000815667	0.000199	0.00106133	7.16667e-05	0.00168633	0.000170667	0.000508	0.000141333	0.00140633	0.000302	0.00129033	8.8e-05	0.000646	0	0.00115333	0.000117667	0.000974667	0.000221333	0.000768667	3.26667e-05	0.000191667	9.5e-05	0.000729333
1	CDTA	19	1		0.000188	0.000371	0	5.8e-05	0.000115	4.6e-05	9.5e-05	6.5e-05	0.000286	0.000368	0	0.000411	0.000603	0.000418	5e-06	4e-05	1e-06	0.000363	0.000159	3.4e-05	4.7e-05	0.000641	0	0.000364	0.000542	0.000161	0	0.000132	0.000142	0.000198	0.000601	0	9.4e-05	1.3e-05	0.000263	0.000113
2	CDTA	19	2		0	0	0	6.8e-05	6e-06	7e-06	6.5e-05	0.000218	6.6e-05	6e-05	0	0	0	3.7e-05	0.000153	0.000254	0	3.4e-05	1.9e-05	2.7e-05	2.9e-05	0	0.000167	0	0	9.2e-05	0	0.000209	4.3e-05	8.1e-05	8.1e-05	0.000209	0	0	1.4e-05	3e-06
3	CDTA	19	3		4.2e-05	1.4e-05	0.000123	0.000187	0	7e-05	6.4e-05	0.000267	0.000128	9.8e-05	0	0	0.000138	0.000238	2e-05	0.000236	0	0.000551	0.000145	0.000148	0.000468	7.3e-05	0.000116	0	6.9e-05	0.000159	1.3e-05	5.5e-05	0	1.3e-05	0.000143	5e-06	5.7e-05	0.00012	0	1.8e-05
4	CDTA	19	Klebsormidium	flaccidum	7.66667e-05	0.000128333	4.1e-05	0.000104333	4.03333e-05	4.1e-05	7.46667e-05	0.000183333	0.00016	0.000175333	0	0.000137	0.000247	0.000231	5.93333e-05	0.000176667	3.33333e-07	0.000316	0.000107667	6.96667e-05	0.000181333	0.000238	9.43333e-05	0.000121333	0.000203667	0.000137333	4.33333e-06	0.000132	6.16667e-05	9.73333e-05	0.000275	7.13333e-05	5.03333e-05	4.43333e-05	9.23333e-05	4.46667e-05
1	CDTA	20	1		0.000454	0.000126	0.00048	0.000333	0.000834	0.000244	0.000331	0.000204	0.000552	0.000112	0.000572	0.000226	0.00088	0.000431	0.001127	0.000147	0.000345	0.000452	0.000866	0.0002	0.000699	0.000909	0.000914	0.000619	0.000495	0.000318	0.000711	0.000857	0.000581	0.000326	0.000308	0.000476	0.000568	0.000125	0.000374	9.4e-05
2	CDTA	20	2		0.00032	0	6.9e-05	9.6e-05	4.3e-05	0.000289	1.9e-05	0.000147	0.000182	5.9e-05	0.000113	0	0.000339	6.1e-05	0.000113	4.1e-05	0	4.5e-05	5.7e-05	7.5e-05	0.000188	0	0.000175	9.9e-05	0.000525	3.9e-05	0.000133	0.000188	0.000278	0.000218	0.000142	2.3e-05	8.4e-05	0	0.0002	9e-05
3	CDTA	20	3		7.7e-05	1.2e-05	8.9e-05	0	7.2e-05	8.3e-05	5e-06	0	8.5e-05	0	0.000214	0	0.000105	0	0.000214	0.000294	2e-05	0.000139	0.000407	0.00018	8.6e-05	0.000158	9.7e-05	3.4e-05	5.5e-05	0	0	0	0.00011	3.8e-05	0	0	2.1e-05	0	0.000314	0
4	CDTA	20	Klebsormidium	dissectum	0.000283667	4.6e-05	0.000212667	0.000143	0.000316333	0.000205333	0.000118333	0.000117	0.000273	5.7e-05	0.000299667	7.53333e-05	0.000441333	0.000164	0.000484667	0.000160667	0.000121667	0.000212	0.000443333	0.000151667	0.000324333	0.000355667	0.000395333	0.000250667	0.000358333	0.000119	0.000281333	0.000348333	0.000323	0.000194	0.00015	0.000166333	0.000224333	4.16667e-05	0.000296	6.13333e-05
1	CDTA	21	1		0.000943	0.001925	0.00248	0.004993	0.002763	0.008437	0.000826	0.003203	0.000793	0.001471	0.000828	0.006541	0.002348	0.00633	0.002749	0.008239	0.001249	0.009085	0.002271	0.005218	0.00189	0.010188	0.003048	0.009752	0.002221	0.006845	0.002454	0.01089	0.002932	0.008051	0.002183	0.005386	0.000711	0.00149	0.000954	0.006387
2	CDTA	21	2		0.000171	0.001284	0.001831	0.002879	0.000441	0.003707	0.000724	0.00477	0.001752	0.001053	3.3e-05	0.003668	0.000618	0.003861	0.00064	0.003533	0.00018	0.00437	0.000558	0.001918	0.000711	0.005277	0.00067	0.004077	0.000504	0.00344	0.000472	0.005211	0.000684	0.00339	0.000354	0.002736	0.000103	0.000647	1.6e-05	0.002516
3	CDTA	21	3		3e-06	0.000683	0.001306	0.000276	2.3e-05	0.000449	0.000337	0.002041	0.001097	4.6e-05	0.000107	0.000345	0.000381	0.00064	0.000281	0.000704	0	0.000832	4.2e-05	0.000253	6.7e-05	0.000587	0.000108	0.00045	0.000376	0.000517	0	0.000726	4.5e-05	0.000189	0	0.000468	0	0.000217	8.1e-05	0.000309
4	CDTA	21	Mesostigma	viride	0.000372333	0.00129733	0.00187233	0.002716	0.00107567	0.00419767	0.000629	0.003338	0.001214	0.000856667	0.000322667	0.003518	0.00111567	0.00361033	0.00122333	0.00415867	0.000476333	0.00476233	0.000957	0.002463	0.000889333	0.00535067	0.00127533	0.00475967	0.00103367	0.00360067	0.000975333	0.005609	0.00122033	0.00387667	0.000845667	0.00286333	0.000271333	0.000784667	0.000350333	0.00307067
1	CDTA	22	1		0.000518	0.000224	0.002608	0.000582	0.000458	0.000769	0.000312	0.000358	0.0005	0.000139	0.00098	0.000946	0.00154	0.000739	0.001117	0.001278	0.000203	0.001398	0.001436	0.00075	0.001413	0.001351	0.001044	0.001148	0.001097	0.001153	0.000818	0.001579	0.000721	0.000744	0.001247	0.001006	0.000226	0.000333	0.00029	0.000417
2	CDTA	22	2		0.00058	6.3e-05	1.2e-05	2.6e-05	0.000165	0.000233	0	0.000164	0.000203	0.000398	0.000112	0.000205	0.000232	0.000254	0.000659	0.000122	6.7e-05	0.000623	0.000498	2.7e-05	9.4e-05	0.000416	0.000295	0.000979	0.000415	0.000254	0.000171	0.000304	9.8e-05	7.9e-05	0.000285	0.000253	0.000157	0.000177	1.9e-05	5.7e-05
3	CDTA	22	3		7.6e-05	0	0.00011	3e-06	0	8.3e-05	0.000155	5e-05	0.00013	0.000117	0	0.000199	0.000209	0.000314	0	5e-05	0	0.000124	0.000428	0.000119	0	0.00025	9e-06	0.000253	0	0.000101	7.2e-05	4.2e-05	0.000167	0.00023	0.000128	0.00146	0	6.5e-05	9e-06	0
4	CDTA	22			0.000391333	9.56667e-05	0.00091	0.000203667	0.000207667	0.000361667	0.000155667	0.000190667	0.000277667	0.000218	0.000364	0.00045	0.000660333	0.000435667	0.000592	0.000483333	9e-05	0.000715	0.000787333	0.000298667	0.000502333	0.000672333	0.000449333	0.000793333	0.000504	0.000502667	0.000353667	0.000641667	0.000328667	0.000351	0.000553333	0.000906333	0.000127667	0.000191667	0.000106	0.000158
1	CDTA	23	1		0.005157	0.000663	0.004335	0.001338	0.00458	0.002028	0.001124	0.000288	0.00481	0.002499	0.010693	0.005037	0.015895	0.004625	0.011213	0.004025	0.004248	0.002771	0.007839	0.00387	0.014966	0.005879	0.01042	0.004174	0.010288	0.004377	0.012752	0.005521	0.010311	0.003618	0.008422	0.004461	0.00152	0.000541	0.001376	0.000269
2	CDTA	23	2		0.002569	0.000386	0.001489	0.00041	0.001923	0.000688	0.000276	0.000125	0.003015	0.001054	0.005637	0.002207	0.007313	0.001344	0.005006	0.001566	0.002354	0.001834	0.004065	0.000629	0.006908	0.002281	0.004933	0.001387	0.00552	0.000913	0.004962	0.001442	0.004402	0.001129	0.004083	0.001669	0.000348	0	0.000328	0.000236
3	CDTA	23	3		0.00082	0.00021	9e-05	0.000366	0.000127	0.000274	0.000231	0	0.000303	0.000301	0.00057	0.000543	0.000832	0.000136	0.000235	6.8e-05	7.1e-05	7e-05	0.000633	0.000113	0.000573	0.00023	0.000258	0.000598	0.000584	5.7e-05	0.000405	0.000372	0.00038	0.000149	0.000482	0.000276	0.000204	3.7e-05	0.000255	0.000152
4	CDTA	23			0.00284867	0.000419667	0.00197133	0.000704667	0.00221	0.000996667	0.000543667	0.000137667	0.00270933	0.00128467	0.00563333	0.00259567	0.00801333	0.002035	0.00548467	0.00188633	0.00222433	0.00155833	0.004179	0.00153733	0.00748233	0.00279667	0.00520367	0.002053	0.005464	0.00178233	0.00603967	0.002445	0.005031	0.001632	0.004329	0.00213533	0.000690667	0.000192667	0.000653	0.000219
1	CDTA	24	1		0.000969	0.000639	0.000628	0.000426	0.000851	0.000464	0.000422	0.00069	0.000728	0.000459	0.001649	0.001018	0.002307	0.0011	0.002185	0.001134	0.000875	0.000629	0.001002	0.000456	0.002326	0.000702	0.002321	0.001788	0.000903	0.000759	0.002367	0.001903	0.001921	0.000577	0.00126	0.001268	0.000152	0.000453	0.000597	0.000244
2	CDTA	24	2		0.000291	3.3e-05	0.000131	9.6e-05	0.000304	7.4e-05	7.3e-05	0.00014	0.000286	0.000247	0.000472	0.00058	0.000968	0.00023	0.000511	6.1e-05	0.000196	0.000418	0.000656	0.000107	0.000427	0.000198	0.000114	0.00024	0.000395	2.7e-05	0.000523	0.000542	0.000119	0.000103	0.000273	0.000363	0.000297	0.000131	0.000124	8.1e-05
3	CDTA	24	3		0.000191	0	2.5e-05	2e-06	0.000111	1e-05	1.7e-05	0.000217	0	0.00012	0	0.000147	0.000419	7.3e-05	0.000253	4.6e-05	0	4.9e-05	0.00021	6e-05	0	0	5.8e-05	0.000151	0.000178	1e-05	0	0.000326	0.000158	0	2e-06	0	8.9e-05	0	2e-05	0.000102
4	CDTA	24			0.000483667	0.000224	0.000261333	0.000174667	0.000422	0.000182667	0.000170667	0.000349	0.000338	0.000275333	0.000707	0.000581667	0.00123133	0.000467667	0.000983	0.000413667	0.000357	0.000365333	0.000622667	0.000207667	0.000917667	0.0003	0.000831	0.000726333	0.000492	0.000265333	0.000963333	0.000923667	0.000732667	0.000226667	0.000511667	0.000543667	0.000179333	0.000194667	0.000247	0.000142333
1	CDTA	25	1		0.031865	0.024535	0.027841	0.04021	0.029729	0.050898	0.032865	0.030462	0.009311	0.014899	0.026867	0.039405	0.03483	0.038651	0.034689	0.045109	0.0356	0.052599	0.029305	0.036273	0.034291	0.049522	0.035642	0.0486	0.030396	0.041416	0.036696	0.048426	0.034505	0.047081	0.028372	0.034625	0.034843	0.027894	0.03634	0.048516
2	CDTA	25	2		0.013659	0.010553	0.009684	0.024727	0.013861	0.029551	0.016273	0.01469	0.00379	0.007748	0.013742	0.024749	0.018807	0.023195	0.018411	0.02723	0.01637	0.030707	0.012845	0.019683	0.018144	0.030797	0.017296	0.028867	0.015008	0.023367	0.018757	0.028929	0.016998	0.02633	0.013003	0.018288	0.016956	0.011583	0.01737	0.027445
3	CDTA	25	3		0.00245	0.000532	0.0018	0.00115	0.001921	0.001524	0.002581	0.000512	0.000484	0.000674	0.002125	0.001359	0.002723	0.001748	0.00309	0.001261	0.00275	0.002187	0.002037	0.000489	0.00291	0.001992	0.002249	0.001986	0.002774	0.001322	0.002775	0.001516	0.002536	0.00113	0.002203	0.000625	0.002494	0.000228	0.002501	0.001379
4	CDTA	25			0.0159913	0.0118733	0.0131083	0.022029	0.0151703	0.0273243	0.0172397	0.0152213	0.00452833	0.00777367	0.0142447	0.0218377	0.0187867	0.021198	0.01873	0.0245333	0.01824	0.0284977	0.014729	0.018815	0.0184483	0.027437	0.0183957	0.0264843	0.0160593	0.022035	0.0194093	0.0262903	0.018013	0.024847	0.014526	0.017846	0.0180977	0.013235	0.018737	0.02578
1	CDTA	26	1		0.007501	0.000221	0.007626	0.000169	0.006933	0.000416	0.008076	0.000622	0.003276	0.000464	0.004987	0.000482	0.008087	0.000506	0.007608	0.000438	0.007407	0.000663	0.00645	0.000256	0.007447	0.000542	0.007007	0.000882	0.006754	0.000416	0.007867	0.000637	0.007322	0.000314	0.006655	0.000771	0.009506	0.00011	0.008356	0.000307
2	CDTA	26	2		0.001465	3.4e-05	0.001544	0.000116	0.001454	6.8e-05	0.001974	0.000343	0.000415	0.000128	0.001307	6.4e-05	0.001725	5e-06	0.001401	0.000229	0.001336	0.000346	0.001425	0	0.001646	7.6e-05	0.001489	0.00039	0.001624	0.000462	0.001515	0.00083	0.001913	0	0.001231	0.000107	0.001632	5.6e-05	0.001415	9.9e-05
3	CDTA	26	3		6.7e-05	0.000289	0.000363	8.7e-05	2.1e-05	0	0.000254	5.9e-05	0.000352	1.7e-05	7.4e-05	0.000211	0.000105	0.00039	0	4.7e-05	9.4e-05	8.1e-05	0.000246	0.000505	0.000129	0.000404	3.8e-05	0.000129	0.000626	0.000343	8.9e-05	0.000175	0.000217	0.000101	0.000523	0	0.000473	0.000182	0.000233	0
4	CDTA	26			0.003011	0.000181333	0.00317767	0.000124	0.00280267	0.000161333	0.00343467	0.000341333	0.00134767	0.000203	0.00212267	0.000252333	0.00330567	0.000300333	0.003003	0.000238	0.00294567	0.000363333	0.002707	0.000253667	0.003074	0.000340667	0.00284467	0.000467	0.00300133	0.000407	0.003157	0.000547333	0.00315067	0.000138333	0.002803	0.000292667	0.00387033	0.000116	0.00333467	0.000135333
1	CDTA	27	1		0.021491	0.000451	0.018474	0.000455	0.020905	0.001167	0.0239	0.000825	0.008613	0.000575	0.016551	0.001088	0.023763	0.000642	0.022988	0.000726	0.021584	0.001001	0.019039	0.000548	0.020427	0.00186	0.021769	0.0008	0.019844	0.000892	0.021995	0.00106	0.020411	0.000974	0.019699	0.000477	0.024834	0.000657	0.023196	0.000375
2	CDTA	27	2		0.008564	0.000336	0.008136	0.000215	0.008889	0.00048	0.010719	0.000505	0.00396	0.000509	0.007795	0.000468	0.01081	0.00045	0.010421	0.000417	0.009212	0.00072	0.008905	0.000382	0.010412	0.001065	0.008989	0.00088	0.009274	0.000121	0.010897	0.000967	0.009224	0.000262	0.008907	0.000427	0.011306	0.000497	0.010511	0.000228
3	CDTA	27	3		0.001674	0.000101	0.001305	0.000222	0.002124	6e-05	0.002749	0	0.000454	8.7e-05	0.001522	0.000117	0.002265	0.000185	0.002162	0	0.001825	0	0.001846	5.9e-05	0.002052	1.2e-05	0.001769	0.00024	0.001709	2.1e-05	0.00218	0.000202	0.001731	0	0.00187	0.00019	0.002087	0.000294	0.00183	3.4e-05
4	CDTA	27			0.0105763	0.000296	0.009305	0.000297333	0.0106393	0.000569	0.012456	0.000443333	0.00434233	0.000390333	0.00862267	0.000557667	0.0122793	0.000425667	0.011857	0.000381	0.0108737	0.000573667	0.00993	0.000329667	0.0109637	0.000979	0.0108423	0.00064	0.0102757	0.000344667	0.0116907	0.000743	0.0104553	0.000412	0.0101587	0.000364667	0.0127423	0.000482667	0.0118457	0.000212333
1	CDTA	28	1		0.00076	0.000349	0.000595	8.5e-05	0.000374	0.000891	0.000195	0.001798	7e-06	0.000213	0.000309	0.000561	0.00044	0.000812	0.000331	0.00036	0.000589	0.000702	0.000388	0.00023	0.000634	0.001157	0.000685	0.000441	0.000532	0.000779	0.000498	0.000573	0.000525	0.00064	0.000647	0.00069	0.000372	0.005037	0.000613	0.000308
2	CDTA	28	2		2.6e-05	0.000262	0.000232	0.000114	0.000125	7e-05	3.2e-05	0.000275	0.00028	0.000251	0	0.000264	9.8e-05	0	8.6e-05	0.000105	0.000237	0.000251	0.000459	1.9e-05	0.000197	0.000295	9.9e-05	0.0001	0.000269	0.000306	0.000222	8e-05	9.2e-05	0.0002	4.4e-05	6.2e-05	2e-06	0.000111	0.000217	6.1e-05
3	CDTA	28	3		0	0	5.6e-05	0	4.3e-05	0.000176	0	0	8.5e-05	9e-06	0.000277	0.000296	0	0	0.000108	7.8e-05	8e-06	0.000182	0.000112	6.3e-05	0	0.000122	0.000109	0.000112	0.000174	0.000345	0	0	0.000198	0.000357	9.1e-05	8.5e-05	2.6e-05	0	3.6e-05	2.2e-05
4	CDTA	28			0.000262	0.000203667	0.000294333	6.63333e-05	0.000180667	0.000379	7.56667e-05	0.000691	0.000124	0.000157667	0.000195333	0.000373667	0.000179333	0.000270667	0.000175	0.000181	0.000278	0.000378333	0.000319667	0.000104	0.000277	0.000524667	0.000297667	0.000217667	0.000325	0.000476667	0.00024	0.000217667	0.000271667	0.000399	0.000260667	0.000279	0.000133333	0.001716	0.000288667	0.000130333
1	CDTA	29	1		0.001307	0.012913	0.000742	0.026968	0.00192	0.035262	0.001952	0.020192	0.00017	0.010482	0.002302	0.028148	0.00217	0.026909	0.002943	0.030847	0.002414	0.036994	0.000855	0.024623	0.002408	0.035421	0.002621	0.034263	0.001629	0.028055	0.003551	0.034665	0.003222	0.031887	0.001321	0.021868	0.000316	0.014781	0.002316	0.033753
2	CDTA	29	2		0.000176	0.005959	0.000268	0.015392	0.000349	0.020104	0.000497	0.010285	0	0.005368	0.000511	0.017395	0.000802	0.016258	0.000679	0.017713	0.000596	0.020931	0.000263	0.012707	0.00076	0.021553	0.000735	0.018412	0.001062	0.015417	0.001106	0.02173	0.001118	0.016728	0.000235	0.011917	0.000286	0.00572	0.000365	0.01758
3	CDTA	29	3		0	0.00034	0	0.000583	0.00011	0.00113	0.000156	0.00067	0.00012	0.000298	0.000106	0.000925	0.000188	0.001354	0.000251	0.001437	8.9e-05	0.001538	7e-06	0.000533	4e-06	0.001434	0	0.001275	3.5e-05	0.000667	0.000381	0.001093	8.7e-05	0.000769	0	0.000717	0	0.000205	0	0.000861
4	CDTA	29			0.000494333	0.006404	0.000336667	0.0143143	0.000793	0.018832	0.000868333	0.0103823	9.66667e-05	0.00538267	0.000973	0.0154893	0.00105333	0.0148403	0.001291	0.0166657	0.001033	0.019821	0.000375	0.012621	0.00105733	0.0194693	0.00111867	0.0179833	0.000908667	0.014713	0.00167933	0.0191627	0.00147567	0.0164613	0.000518667	0.0115007	0.000200667	0.006902	0.000893667	0.017398
1	CDTA	30	1		0.000604	0.000471	0.000926	0.00028	0.00037	0.000513	0.000203	0.000507	7.6e-05	0.000273	0.00016	0.000298	0.000194	0.00028	0.000258	0.000472	0.000235	0.000162	0.000386	0.000213	0.000583	0.000164	0.000192	0.000468	0.000329	0.000343	0.000845	0.00028	0.000465	0.00024	0.000506	0.000278	0.000168	0.000298	0.000519	2.8e-05
2	CDTA	30	2		0.000149	0.000108	0.000175	0.000159	0.00038	0.000142	0.000175	0.000414	6.2e-05	0.000291	0.000101	0.000277	0.000133	9.4e-05	1.3e-05	0.000209	8.8e-05	0.000128	0.000191	6e-06	5.1e-05	0.000159	0	0.001064	0.000109	0.000113	0.000128	0.000178	9.7e-05	0	4.7e-05	0.000477	0	0.00011	2.2e-05	5.4e-05
3	CDTA	30	3		0.000233	0.000133	4.1e-05	7.4e-05	0.000198	0.000136	9.5e-05	0.000178	0.000209	0.000175	3.4e-05	4.6e-05	0.000182	3.6e-05	0	0.000156	0	0.000141	5.9e-05	6.9e-05	0.000152	0	0.00041	0	0.000351	0.000255	8.3e-05	0.000421	0.000123	0	7e-06	0	0	9.9e-05	0.0001	3.4e-05
4	CDTA	30			0.000328667	0.000237333	0.000380667	0.000171	0.000316	0.000263667	0.000157667	0.000366333	0.000115667	0.000246333	9.83333e-05	0.000207	0.000169667	0.000136667	9.03333e-05	0.000279	0.000107667	0.000143667	0.000212	9.6e-05	0.000262	0.000107667	0.000200667	0.000510667	0.000263	0.000237	0.000352	0.000293	0.000228333	8e-05	0.000186667	0.000251667	5.6e-05	0.000169	0.000213667	3.86667e-05
1	CDTA	31	1		0.000475	0.000126	8.4e-05	0.000115	0.000304	6.4e-05	8.1e-05	0.0003	0.000247	3.5e-05	5.2e-05	0.000337	0.000167	5.9e-05	0.000506	0.000103	7.9e-05	5.1e-05	0.000803	0.000145	0.000107	0.000313	0.000137	0.000762	0.000236	0.000113	7.4e-05	0.000238	0.00029	0	0.000174	0.000149	0.000108	0.00016	0.00021	3.4e-05
2	CDTA	31	2		0.000157	0.000137	0	0	0.000109	1e-05	0.000164	0.000144	5e-06	0.000336	6.3e-05	5e-05	0	0.00024	7.7e-05	0.000113	0	8.9e-05	0.000162	0.000116	0.000294	0.000123	0.000363	0	0.000247	0	1.7e-05	8.1e-05	3.2e-05	0.0001	2e-06	0.000242	0.000202	3.5e-05	0.000321	3.5e-05
3	CDTA	31	3		0.000162	0.000153	0.000235	7.5e-05	2.3e-05	0.000455	0.000133	6e-05	0.000126	0.000151	6e-06	0.000382	0	6.2e-05	0.000127	0	0	0.000172	0.000786	7.5e-05	0.00012	0.000373	3.5e-05	0	0.000242	0	0.000114	1.1e-05	0.000152	4.7e-05	0.000455	4.2e-05	0.000176	0.000134	2.6e-05	0.000101
4	CDTA	31			0.000264667	0.000138667	0.000106333	6.33333e-05	0.000145333	0.000176333	0.000126	0.000168	0.000126	0.000174	4.03333e-05	0.000256333	5.56667e-05	0.000120333	0.000236667	7.2e-05	2.63333e-05	0.000104	0.000583667	0.000112	0.000173667	0.000269667	0.000178333	0.000254	0.000241667	3.76667e-05	6.83333e-05	0.00011	0.000158	4.9e-05	0.000210333	0.000144333	0.000162	0.000109667	0.000185667	5.66667e-05
1	CDTA	32	1		0.000384	7.8e-05	0.000345	5.8e-05	0.000167	0.000767	0.000153	0.000589	0.000235	0.000336	0.000191	0.00084	0.00029	0.000515	0.000173	0.000416	0.000143	0.000143	0	0.000238	0.00033	0.000635	0.000297	0.000607	0.000358	0.000223	0.0006	0.000553	0.000163	0.000572	0.000377	0.000506	0.000169	3.8e-05	0.00015	0.000409
2	CDTA	32	2		0.000258	6.8e-05	0	0	2.1e-05	0.000273	0.0001	0.000175	0	0.000181	8.1e-05	0.000163	0.000161	0	1.3e-05	0.000122	0.000141	0.000183	8e-06	6e-05	0.000106	4.7e-05	0.000256	0.000197	0	3.7e-05	0	0	0.000247	7.8e-05	0.000169	0.000131	0.00015	0	0	2.5e-05
3	CDTA	32	3		0.000125	0	0	0.000156	0.000159	0.000115	0	3.7e-05	0.000163	5.3e-05	4.2e-05	0	0.000438	0	5e-05	6.6e-05	0.000336	0	0.00022	0	0.000189	0	4.2e-05	0	4e-05	0	0.000259	2.6e-05	8e-06	0	0.00032	7.2e-05	6.8e-05	5.5e-05	0	3.2e-05
4	CDTA	32			0.000255667	4.86667e-05	0.000115	7.13333e-05	0.000115667	0.000385	8.43333e-05	0.000267	0.000132667	0.00019	0.000104667	0.000334333	0.000296333	0.000171667	7.86667e-05	0.000201333	0.000206667	0.000108667	7.6e-05	9.93333e-05	0.000208333	0.000227333	0.000198333	0.000268	0.000132667	8.66667e-05	0.000286333	0.000193	0.000139333	0.000216667	0.000288667	0.000236333	0.000129	3.1e-05	5e-05	0.000155333
1	CDTA	33	1		0.000797	0.003017	0.000311	0.007373	0.000744	0.011517	0.000842	0.005426	0.000289	0.002025	0.000856	0.009399	0.000686	0.007893	0.000827	0.009042	0.000638	0.013286	0.000351	0.00648	0.000834	0.011944	0.001118	0.010776	0.000447	0.007749	0.001029	0.012917	0.00113	0.010124	0.00074	0.006147	7.9e-05	0.003354	0.000987	0.010484
2	CDTA	33	2		0.000153	0.001941	0.000271	0.005903	0.000227	0.008841	0.000301	0.004228	0	0.001771	0.000143	0.007494	0.000526	0.007026	0.000203	0.007677	0.00016	0.010382	0.000224	0.00417	0.00042	0.010164	0.000157	0.008919	0.000561	0.006037	0.000461	0.010526	0.00045	0.007061	2e-06	0.005086	3.3e-05	0.001749	0.000288	0.007332
3	CDTA	33	3		0	0.000263	0.000386	0.00114	0.000301	0.001664	0.000164	0.000999	0.000247	0.000112	0	0.001847	4.1e-05	0.001255	9.7e-05	0.001551	0.000234	0.001894	2.8e-05	0.000934	0.000102	0.001463	0.000225	0.001834	0.000151	0.000712	0	0.001512	0.000101	0.00069	0.000122	0.001212	0	0.000302	0.000166	0.001171
4	CDTA	33			0.000316667	0.00174033	0.000322667	0.00480533	0.000424	0.00734067	0.000435667	0.003551	0.000178667	0.00130267	0.000333	0.00624667	0.000417667	0.00539133	0.000375667	0.00609	0.000344	0.00852067	0.000201	0.00386133	0.000452	0.007857	0.0005	0.00717633	0.000386333	0.00483267	0.000496667	0.00831833	0.000560333	0.00595833	0.000288	0.00414833	3.73333e-05	0.00180167	0.000480333	0.006329
1	CDTA	34	1		0.000148	0.00026	0.000422	0.00074	0.000391	0.000182	0.000316	0.000804	0.000131	8e-06	0.00024	0.000289	0.000343	0.000537	0.000276	0.000144	0.000402	0.000411	6.1e-05	0.000576	0	0.000445	0.000239	0.00057	0.000611	0.000201	0.000485	0.00038	0.0003	8.1e-05	0.001451	0.000337	7.2e-05	0.000214	0.000557	0.000163
2	CDTA	34	2		0.000276	5.6e-05	0.000197	0.000179	0.00031	0.000205	4.8e-05	0.000199	2e-06	0.000136	0.000254	0	3.9e-05	0.000313	0.000139	0.000195	0.000113	3e-06	5.7e-05	0.000181	2.4e-05	0.000224	7.4e-05	0.00054	0.001042	0.000319	0	0.000253	0.000224	0.000325	0.000954	0.000203	0.000271	0.000115	0.000181	9.9e-05
3	CDTA	34	3		0.000202	8.4e-05	0	0.000353	0.00021	2.6e-05	0.00025	9.1e-05	0.000132	0	0	0.000351	0.000329	0.000177	0.000167	8.9e-05	3.9e-05	0	0.000379	2e-05	0.000175	0	9.1e-05	1.2e-05	0.001121	0	0.000316	6e-06	0.000177	0.000196	0.001382	0	8e-05	0	3.8e-05	0.000225
4	CDTA	34			0.000208667	0.000133333	0.000206333	0.000424	0.000303667	0.000137667	0.000204667	0.000364667	8.83333e-05	4.8e-05	0.000164667	0.000213333	0.000237	0.000342333	0.000194	0.000142667	0.000184667	0.000138	0.000165667	0.000259	6.63333e-05	0.000223	0.000134667	0.000374	0.000924667	0.000173333	0.000267	0.000213	0.000233667	0.000200667	0.00126233	0.00018	0.000141	0.000109667	0.000258667	0.000162333
1	CDTA	35	1		0.000224	0.000298	0.000376	0.00039	0.000167	0.000258	7.9e-05	0.000298	0.000253	0	0.00023	0.000369	0.000306	8.3e-05	0.000384	9.4e-05	0.000177	0.000211	0.000201	0.000364	0.000275	4.7e-05	0.000152	0.000182	0.001898	0.000194	0.000132	0.000246	0.000477	0.000264	6.9e-05	0.000229	0.000182	0	0.00054	0.00012
2	CDTA	35	2		0.000296	0	4.3e-05	0	0.000263	2.6e-05	0.000157	0.000336	0.000187	0	0.000245	0.000184	0.00013	0.000234	2.7e-05	0	0	0.000317	0.001344	5.7e-05	0.000177	0.000117	7.5e-05	0.000328	0.000303	0	8.9e-05	0	0.000371	9.6e-05	0	0.00023	6.6e-05	0.000124	0	3.6e-05
3	CDTA	35	3		0.00015	3.3e-05	0	0	0	0.000462	0	0	0.000185	0.000236	6.9e-05	0	0.000193	5.4e-05	3.5e-05	0	0.000132	4.5e-05	0.001211	0.00016	0.000416	3e-06	0	0.000248	0.000145	0.000456	5.9e-05	0.000351	0.000489	0	0.000181	0	8.1e-05	0.000101	0	0.000217
4	CDTA	35			0.000223333	0.000110333	0.000139667	0.00013	0.000143333	0.000248667	7.86667e-05	0.000211333	0.000208333	7.86667e-05	0.000181333	0.000184333	0.000209667	0.000123667	0.000148667	3.13333e-05	0.000103	0.000191	0.000918667	0.000193667	0.000289333	5.56667e-05	7.56667e-05	0.000252667	0.000782	0.000216667	9.33333e-05	0.000199	0.000445667	0.00012	8.33333e-05	0.000153	0.000109667	7.5e-05	0.00018	0.000124333
1	CDTA	36	1		0.000355	0.000194	0.000366	4e-05	0.000153	0.000354	0.000362	0.000135	0	0.000347	0.000203	0.000649	0.000352	6.5e-05	0.000428	0.004013	0.000409	9.2e-05	0.002042	0.000138	0.000273	0.000102	0.000145	0.000178	0.000329	3.8e-05	0.000167	0.0003	0.00039	3e-05	0.000692	0.000149	0	0	0.000172	8.9e-05
2	CDTA	36	2		0	4e-05	0	0.000163	0.000184	0	0.000131	3.7e-05	0.000111	0.000101	5e-06	0.000228	0.000361	0.000123	0	7.5e-05	0.000241	5e-06	0.000102	0	0.000133	0	8.7e-05	0.00017	0.000224	0	0.000136	2.6e-05	9e-05	7.6e-05	0.000263	0.000272	0.000108	7.2e-05	6e-05	0
3	CDTA	36	3		0.000214	0	8.9e-05	0.000345	5.4e-05	7e-05	2.1e-05	0	1.8e-05	0	0.000123	1.6e-05	8.5e-05	1.3e-05	0	0	1.6e-05	0	0.0003	0	6.8e-05	9.7e-05	0	0	8.9e-05	0	0	0	9e-05	7.9e-05	0	4.9e-05	0	0	0.000111	4.2e-05
4	CDTA	36			0.000189667	7.8e-05	0.000151667	0.000182667	0.000130333	0.000141333	0.000171333	5.73333e-05	4.3e-05	0.000149333	0.000110333	0.000297667	0.000266	6.7e-05	0.000142667	0.00136267	0.000222	3.23333e-05	0.000814667	4.6e-05	0.000158	6.63333e-05	7.73333e-05	0.000116	0.000214	1.26667e-05	0.000101	0.000108667	0.00019	6.16667e-05	0.000318333	0.000156667	3.6e-05	2.4e-05	0.000114333	4.36667e-05
1	CDTA	37	1		0.000513	0.001151	0.000338	0.002936	0.000524	0.004607	0.000384	0.002083	0.000183	0.000605	0.000518	0.003542	0.000352	0.002834	0.000762	0.003168	0.000193	0.005197	0.000582	0.002533	9.7e-05	0.004573	0.000487	0.00411	0.000545	0.002497	0.000827	0.005117	0.000175	0.003047	0.000238	0.002335	0.000269	0.000974	0.000349	0.003673
2	CDTA	37	2		0.000616	0.00093	0.000342	0.003167	0.00011	0.004228	3.1e-05	0.002331	0.000524	0.000978	0.000218	0.004043	0.000169	0.003317	0.0001	0.003446	0.000201	0.005283	0.000299	0.002702	0.000392	0.005349	0.000303	0.004076	0.000449	0.002938	5.5e-05	0.005692	0.000191	0.002708	0.000355	0.002554	8.5e-05	0.000859	9.3e-05	0.003605
3	CDTA	37	3		0	0.000228	0.000239	0.000962	0.000195	0.001234	1.9e-05	0.000495	7.6e-05	6.9e-05	0.000282	0.000807	0.000148	0.000384	8.6e-05	0.000776	9.1e-05	0.00069	0	0.000431	0.000198	0.000712	0.000105	0.000624	3.8e-05	0.000357	6.4e-05	0.000858	8.8e-05	0.000384	0.000662	0.000414	0.000133	0.000329	0.000219	0.000433
4	CDTA	37			0.000376333	0.000769667	0.000306333	0.002355	0.000276333	0.00335633	0.000144667	0.00163633	0.000261	0.000550667	0.000339333	0.00279733	0.000223	0.00217833	0.000316	0.00246333	0.000161667	0.00372333	0.000293667	0.00188867	0.000229	0.00354467	0.000298333	0.00293667	0.000344	0.00193067	0.000315333	0.003889	0.000151333	0.00204633	0.000418333	0.00176767	0.000162333	0.000720667	0.000220333	0.00257033
1	CDTA	38	1		9e-05	0.000354	0.000308	0.00072	0.000406	0.001458	0.000245	0.000521	0.000254	0.000808	0.000246	0.00098	0.000276	0.000757	0.000161	0.000683	0.000288	0.001109	0.000487	0.000702	0.000357	0.00093	0.000241	0.000553	0.000608	0.000789	0.00021	0.000943	0.000317	0.000932	0.001125	0.000475	0.000218	0.000299	0.000331	0.000727
2	CDTA	38	2		0.000178	0.000449	0.000135	0.000391	7.1e-05	0.00096	0.00022	0.000512	0	0	6.5e-05	0.000532	7.7e-05	0.0001	5.5e-05	0.000194	0.000231	0.000603	5.3e-05	0.000413	8.4e-05	0.000388	8.3e-05	0.00071	0.000702	8.3e-05	6.3e-05	0.000484	6.4e-05	0.000262	0.000171	0.000424	0	0	0.000134	0.000371
3	CDTA	38	3		0.000203	5.1e-05	5.9e-05	0.000162	0	0.000306	7.4e-05	0.000327	0.000206	0	0	0.000129	9e-05	8e-05	8.4e-05	6.6e-05	0.000107	2.8e-05	0.000373	4.7e-05	0.000491	0.000223	0.000105	0.000109	0.000183	0.000341	0	8.8e-05	0	7e-06	0.000912	2.9e-05	7.9e-05	3.7e-05	3.6e-05	6.1e-05
4	CDTA	38			0.000157	0.000284667	0.000167333	0.000424333	0.000159	0.000908	0.000179667	0.000453333	0.000153333	0.000269333	0.000103667	0.000547	0.000147667	0.000312333	0.0001	0.000314333	0.000208667	0.00058	0.000304333	0.000387333	0.000310667	0.000513667	0.000143	0.000457333	0.000497667	0.000404333	9.1e-05	0.000505	0.000127	0.000400333	0.000736	0.000309333	9.9e-05	0.000112	0.000167	0.000386333
1	CDTA	39	1		0.000378	0.000158	0.000117	0.000112	9.2e-05	0.000514	0.000335	0.000416	0.000167	0.00032	0.000118	0.000195	0.000228	0.000219	0.000277	0.000147	0.000709	0.000246	0.000993	8.4e-05	0.000347	0.000961	0.000271	0.000202	0.001809	0.000191	0.00067	0.000345	0.000634	0.000343	0	0.000164	0.000172	0.000306	0.000368	0.000192
2	CDTA	39	2		0.000226	9.9e-05	0	1.6e-05	0	5.1e-05	5.4e-05	0.000132	0	6.7e-05	0.000105	0	9.6e-05	0.000247	6.6e-05	0.00013	0.000176	7.6e-05	0.00207	0	0.000516	0.00011	0.000386	0	0.00065	0	3.4e-05	0	7.3e-05	0.00011	7.7e-05	4e-05	4.8e-05	7.8e-05	0.000249	0.003252
3	CDTA	39	3		0.00019	0.000124	0.000166	3.7e-05	0.000291	0.000356	7.5e-05	0	0.000155	0.000252	6e-06	0	6.5e-05	0.000223	0.000176	0	0.000155	0.000126	0	0.000117	0	0.000385	0	0	8.9e-05	0.000238	0.000135	0.000286	0.000111	7.9e-05	0.000247	0	0.00022	0.000101	8.6e-05	0
4	CDTA	39			0.000264667	0.000127	9.43333e-05	5.5e-05	0.000127667	0.000307	0.000154667	0.000182667	0.000107333	0.000213	7.63333e-05	6.5e-05	0.000129667	0.000229667	0.000173	9.23333e-05	0.000346667	0.000149333	0.001021	6.7e-05	0.000287667	0.000485333	0.000219	6.73333e-05	0.000849333	0.000143	0.000279667	0.000210333	0.000272667	0.000177333	0.000108	6.8e-05	0.000146667	0.000161667	0.000234333	0.001148
1	CDTA	40	1		0.000182	0.000216	0.000149	9.7e-05	0.000374	0.000316	0.000283	0.000146	0.000147	0.000222	0.000264	0.000423	0.00022	0.000353	0.000171	0	0.000243	0.000148	2.5e-05	0.000237	0.000401	3e-06	0.000343	0.000182	1.3e-05	0.000169	0.000276	0.000269	0.000486	4.2e-05	0.000298	0.000376	7.7e-05	0.0002	7.1e-05	2.8e-05
2	CDTA	40	2		0.000135	0.000142	0.000253	6.3e-05	1.8e-05	6.8e-05	9e-05	0.000354	0.000151	0.000232	0.000115	0	0.000598	0.000129	0.000237	4.5e-05	2.4e-05	0	0	0	0.0002	0.000265	0	0.00024	0.000124	0	0.000276	9.6e-05	0	6.9e-05	0.000112	1.5e-05	0	0.000108	0.000177	3.2e-05
3	CDTA	40	3		0.000101	0	9.2e-05	3.8e-05	0.000299	0.000191	0	0	0.000316	1.4e-05	1.4e-05	0	0.000125	0	0	0	0	0.000246	8.9e-05	1e-05	0.000135	0	8.4e-05	0.000336	0.000105	0.000334	0	0.000121	5.9e-05	0.000217	0.000156	0	3.6e-05	1.6e-05	0.000148	0.0001
4	CDTA	40			0.000139333	0.000119333	0.000164667	6.6e-05	0.000230333	0.000191667	0.000124333	0.000166667	0.000204667	0.000156	0.000131	0.000141	0.000314333	0.000160667	0.000136	1.5e-05	8.9e-05	0.000131333	3.8e-05	8.23333e-05	0.000245333	8.93333e-05	0.000142333	0.000252667	8.06667e-05	0.000167667	0.000184	0.000162	0.000181667	0.000109333	0.000188667	0.000130333	3.76667e-05	0.000108	0.000132	5.33333e-05
1	CDTA	41	1		0.002289	0.001441	0.000268	0.004436	0.00059	0.006733	0.000784	0.00225	6.4e-05	0.001164	0.00042	0.005278	0.001274	0.004676	0.00026	0.005103	0.000171	0.008037	0.000556	0.003779	0.000389	0.007734	0.000387	0.006542	0.000643	0.004113	0.001093	0.007404	0.000795	0.005452	0.000741	0.00334	0.000645	0.001657	0.000326	0.006438
2	CDTA	41	2		0.001696	0.001105	6.7e-05	0.004331	0.000189	0.006312	0.00134	0.002674	0.000177	0.001318	0	0.004708	0.001344	0.004325	0.000109	0.004659	0.000174	0.007011	0.000587	0.003084	0.000368	0.006028	0.00069	0.005007	0.000225	0.004277	0.001105	0.00665	0.00038	0.003978	0.000197	0.002872	0	0.00106	0.000177	0.004671
3	CDTA	41	3		0.001931	0.000612	4e-05	0.00077	6.5e-05	0.001065	0.001276	0.000467	0.00012	0.000325	0	0.000709	0.000977	0.00072	0.000175	0.000735	0.000166	0.001098	0.000349	0.000741	0.000273	0.000791	0.000214	0.000775	0.000431	0.000423	0	0.001079	0.0003	0.001012	0.000954	0.000359	0.000127	8.3e-05	0.00013	0.000724
4	CDTA	41			0.001972	0.00105267	0.000125	0.003179	0.000281333	0.00470333	0.00113333	0.001797	0.000120333	0.000935667	0.00014	0.003565	0.00119833	0.00324033	0.000181333	0.003499	0.000170333	0.005382	0.000497333	0.00253467	0.000343333	0.004851	0.000430333	0.004108	0.000433	0.00293767	0.000732667	0.00504433	0.000491667	0.00348067	0.000630667	0.00219033	0.000257333	0.000933333	0.000211	0.00394433
1	CDTA	42	1		0.000285	0.000147	7.4e-05	0	0.000128	0.00028	0.002643	0.000112	5.4e-05	0.000255	0.000283	0	7.4e-05	7.1e-05	0	0	0.000156	0.000214	7.7e-05	0.000163	0.000178	0	0	0.00011	0.000393	0.000292	0.000217	0.000113	0.000313	0.000219	0.000589	5e-05	0.000275	0.000283	0.000101	0.000139
2	CDTA	42	2		0.000293	8.3e-05	1.7e-05	6.6e-05	0	5.3e-05	0.000512	0.000224	0	0.000297	0.000145	0.000256	3.9e-05	0.000355	0.000449	0	0.000231	2.9e-05	0	0.000279	6.7e-05	2e-05	0.000259	0.000398	0.000568	0	0.000274	2.2e-05	0.000175	0.000205	0.000834	8.7e-05	8.7e-05	2.3e-05	0.0002	3e-05
3	CDTA	42	3		5e-05	4.8e-05	5.6e-05	4.2e-05	0	0	0.000122	0.000122	0.000256	1e-06	7.6e-05	0.000617	2.7e-05	0.000315	0	0.000104	0.000244	0.000223	0.000118	0	0.000219	0	1.5e-05	0.000349	0.000524	0	0	1.2e-05	0	0.000397	0.001433	5.8e-05	0.000195	0.000164	2.9e-05	5.3e-05
4	CDTA	42			0.000209333	9.26667e-05	4.9e-05	3.6e-05	4.26667e-05	0.000111	0.00109233	0.000152667	0.000103333	0.000184333	0.000168	0.000291	4.66667e-05	0.000247	0.000149667	3.46667e-05	0.000210333	0.000155333	6.5e-05	0.000147333	0.000154667	6.66667e-06	9.13333e-05	0.000285667	0.000495	9.73333e-05	0.000163667	4.9e-05	0.000162667	0.000273667	0.000952	6.5e-05	0.000185667	0.000156667	0.00011	7.4e-05
1	NaOH	1	1		0.039121	0.06195	0.042659	0.097303	0.050136	0.113923	0.046323	0.080723	0.021443	0.041916	0.03856	0.088504	0.043126	0.096303	0.047148	0.099901	0.051229	0.104885	0.045004	0.085979	0.04846	0.107737	0.047396	0.104345	0.047412	0.094335	0.04868	0.103624	0.044561	0.098035	0.042922	0.089164	0.050547	0.061136	0.050529	0.106447
2	NaOH	1	2		0.012021	0.071025	0.017105	0.090468	0.024316	0.10724	0.020279	0.083628	0.005381	0.037558	0.015204	0.081928	0.023582	0.09158	0.018707	0.091374	0.021639	0.098371	0.014875	0.082315	0.025281	0.102058	0.018507	0.095763	0.018891	0.092052	0.019299	0.096998	0.018774	0.089199	0.015383	0.085029	0.015574	0.065178	0.022827	0.100157
3	NaOH	1	3		0.006505	0.063365	0.010082	0.076144	0.014779	0.0849	0.013938	0.070563	0.002284	0.034333	0.011676	0.068495	0.017013	0.078315	0.012959	0.077091	0.012907	0.083465	0.007972	0.071092	0.017272	0.084154	0.012142	0.079956	0.011817	0.079028	0.013521	0.082371	0.014034	0.075373	0.008359	0.073283	0.003842	0.053971	0.014062	0.080965
4	NaOH	1	Coleochaete	nitellarum	0.0192157	0.0654467	0.023282	0.0879717	0.0297437	0.102021	0.0268467	0.0783047	0.00970267	0.0379357	0.0218133	0.0796423	0.027907	0.0887327	0.0262713	0.0894553	0.0285917	0.0955737	0.022617	0.0797953	0.0303377	0.097983	0.026015	0.0933547	0.02604	0.0884717	0.0271667	0.094331	0.0257897	0.0875357	0.0222213	0.082492	0.023321	0.060095	0.0291393	0.0958563
1	NaOH	2	1		0.004648	0.005831	0.032075	0.057695	0.003476	0.023961	0.015775	0.04942	0.020747	0.045036	0.040778	0.060019	0.004334	0.020594	0.049456	0.0676	0.003379	0.020109	0.034855	0.059581	0.010626	0.047275	0.049735	0.069532	0.005131	0.019324	0.048802	0.071758	0.003838	0.016265	0.03492	0.064462	0.003898	0.005743	0.036561	0.06506
2	NaOH	2	2		0.000442	0.003163	0.000819	0.013318	0.00069	0.022183	0.00049	0.01174	0.000574	0.00201	0.000778	0.01048	0.000827	0.01893	0.001019	0.013541	0.000424	0.020909	0.000347	0.010804	7.5e-05	0.024755	0.000907	0.014694	0.000336	0.013487	0.000921	0.016653	0.000837	0.014113	0.000792	0.010747	0.000544	0.001999	0.001018	0.017327
3	NaOH	2	3		9.5e-05	0.005411	0.000686	0.017371	0.000223	0.023587	0.000115	0.014548	0.000582	0.003542	0.000218	0.016544	0.000287	0.022009	0.000858	0.019177	0.000138	0.024791	0.000132	0.01538	0.000299	0.026692	0.000579	0.020311	0.000772	0.019342	0.000467	0.023199	0.000152	0.019628	0.000302	0.017577	0	0.002902	0.00048	0.021429
4	NaOH	2	Coleochaete	orbicularis	0.00172833	0.00480167	0.0111933	0.0294613	0.001463	0.0232437	0.00546	0.025236	0.007301	0.0168627	0.0139247	0.0290143	0.001816	0.020511	0.017111	0.0334393	0.00131367	0.0219363	0.011778	0.0285883	0.00366667	0.0329073	0.0170737	0.0348457	0.00207967	0.0173843	0.01673	0.0372033	0.001609	0.0166687	0.0120047	0.0309287	0.00148067	0.003548	0.0126863	0.0346053
1	NaOH	3	1		0.045624	0.00384	0.042471	0.026993	0.041213	0.006774	0.044573	0.025131	0.022033	0.015945	0.030688	0.027175	0.042395	0.004438	0.044927	0.033291	0.043827	0.006251	0.042391	0.029201	0.040448	0.021605	0.043755	0.033898	0.042168	0.005646	0.044187	0.037958	0.040296	0.004668	0.041741	0.029901	0.048355	0.002915	0.047385	0.033161
2	NaOH	3	2		0.005749	0.000624	0.005707	0.001626	0.006917	0.001741	0.007385	0.000684	0.001857	0.000849	0.005367	0.000747	0.006306	0.003157	0.005852	0.001229	0.006061	0.001454	0.003902	0.001148	0.006169	0.001749	0.005965	0.000928	0.006151	0.002263	0.006731	0.001781	0.005637	0.000668	0.005667	0.00154	0.007669	0.00069	0.006319	0.0011
3	NaOH	3	3		0.001653	0.000834	0.002145	0.001127	0.001478	0.001446	0.00171	0.001466	0.000424	0.000545	0.001185	0.001375	0.001791	0.002575	0.001707	0.001132	0.001791	0.001306	0.001139	0.001803	0.001728	0.001897	0.001415	0.000749	0.001558	0.001689	0.002156	0.001616	0.001336	0.000696	0.001504	0.001775	0.001576	0.000307	0.001664	0.000812
4	NaOH	3	Chara	corallina	0.0176753	0.001766	0.0167743	0.00991533	0.016536	0.00332033	0.0178893	0.00909367	0.00810467	0.00577967	0.0124133	0.00976567	0.0168307	0.00339	0.0174953	0.011884	0.0172263	0.00300367	0.0158107	0.0107173	0.016115	0.008417	0.017045	0.0118583	0.0166257	0.00319933	0.0176913	0.013785	0.0157563	0.00201067	0.016304	0.011072	0.0192	0.001304	0.018456	0.011691
1	NaOH	4	1		0.003828	0.00401	0.00579	0.022566	0.003255	0.006614	0.004883	0.026625	0.003787	0.013295	0.006167	0.024362	0.004441	0.006121	0.006944	0.026831	0.00417	0.006783	0.005067	0.026358	0.004451	0.028204	0.006414	0.02801	0.004803	0.009616	0.007255	0.030782	0.004474	0.006341	0.005886	0.026942	0.003645	0.003572	0.005373	0.028617
2	NaOH	4	2		0.000445	0.001121	0.000636	0.001523	0.000619	0.002843	0.000413	0.002461	0.000414	0.001013	0.000351	0.002207	0.00082	0.002505	0.001053	0.00215	0.000342	0.003116	0.000563	0.001753	0.000441	0.003488	0.001085	0.002513	0.000846	0.002504	0.000915	0.00244	0.000505	0.001723	0.000285	0.002217	0.00077	0.00056	0.0007	0.00248
3	NaOH	4	3		0.00063	0.000463	0.000214	0.00133	6.9e-05	0.001602	0.000308	0.001439	2.1e-05	0.00031	3.3e-05	0.001761	0.000288	0.0013	0.000587	0.001307	0.00107	0.001615	0.00033	0.00064	5.9e-05	0.001684	0.000571	0.001654	0.000399	0.001302	0.000184	0.002	0.000432	0.000847	0.000171	0.001154	0.000261	5.2e-05	0.00048	0.000929
4	NaOH	4	Closterium	acerosum	0.00163433	0.00186467	0.00221333	0.008473	0.00131433	0.00368633	0.001868	0.010175	0.00140733	0.00487267	0.00218367	0.00944333	0.00184967	0.00330867	0.00286133	0.010096	0.00186067	0.003838	0.00198667	0.00958367	0.00165033	0.0111253	0.00269	0.0107257	0.002016	0.004474	0.00278467	0.0117407	0.00180367	0.00297033	0.002114	0.0101043	0.00155867	0.00139467	0.00218433	0.0106753
1	NaOH	5	1		0.05141	0.016668	0.051806	0.036144	0.033699	0.043602	0.025494	0.030997	0.036525	0.01364	0.029777	0.040512	0.015172	0.045194	0.048799	0.046719	0.031316	0.034537	0.053842	0.035473	0.054622	0.050883	0.045528	0.032842	0.054732	0.040372	0.056304	0.051496	0.028754	0.024552	0.053188	0.03597	0.045371	0.019858	0.036117	0.034841
2	NaOH	5	2		0.030556	0.0164	0.029732	0.033693	0.034673	0.048373	0.033129	0.023371	0.016442	0.007445	0.027212	0.031891	0.031153	0.034565	0.033442	0.035882	0.035322	0.049032	0.030264	0.026882	0.031403	0.046221	0.032955	0.041123	0.032077	0.031933	0.03204	0.039945	0.030794	0.040198	0.030555	0.02722	0.035876	0.016873	0.035892	0.044773
3	NaOH	5	3		0.020319	0.016786	0.01971	0.02807	0.022131	0.037974	0.022443	0.020876	0.010945	0.009882	0.017496	0.027499	0.021563	0.029129	0.022051	0.03063	0.022435	0.040083	0.020258	0.023826	0.021164	0.037067	0.02108	0.033533	0.021143	0.027863	0.021485	0.033501	0.020909	0.033427	0.020085	0.024221	0.023392	0.014302	0.023692	0.035212
4	NaOH	5	Cosmarium	turpini	0.034095	0.016618	0.0337493	0.0326357	0.0301677	0.0433163	0.027022	0.0250813	0.021304	0.0103223	0.0248283	0.0333007	0.0226293	0.036296	0.034764	0.0377437	0.029691	0.0412173	0.034788	0.028727	0.0357297	0.0447237	0.0331877	0.0358327	0.035984	0.0333893	0.0366097	0.0416473	0.026819	0.0327257	0.0346093	0.029137	0.0348797	0.017011	0.0319003	0.0382753
1	NaOH	6	1		0.00346	0.004011	0.011596	0.029848	0.003869	0.008962	0.010133	0.022086	0.00676	0.021989	0.019146	0.031391	0.005182	0.005954	0.022109	0.037291	0.004331	0.009152	0.011198	0.028087	0.0036	0.025104	0.022767	0.038194	0.005252	0.008057	0.022425	0.040978	0.004079	0.00697	0.012069	0.030657	0.003822	0.004147	0.015555	0.036191
2	NaOH	6	2		0.000749	0.000789	0.001154	0.001942	0.000352	0.004097	0.000282	0.001046	6.7e-05	0.000612	0.000417	0.002117	0.000302	0.002459	0.000978	0.001884	0.000722	0.003473	0.000603	0.00094	2.5e-05	0.004159	0.000138	0.002353	0.00057	0.001988	0.000658	0.002756	0.00038	0.002086	0.000375	0.001496	0.000549	0.000762	0.000464	0.002853
3	NaOH	6	3		0.000199	0.000322	0	0.002378	0.000204	0.005364	4e-06	0.001606	0.000188	0.001764	4.5e-05	0.003488	0.000209	0.003135	0	0.002819	8.2e-05	0.005563	0.000637	0.002066	0	0.004806	0.000665	0.003697	1.2e-05	0.002999	0.000318	0.003943	0.00052	0.003446	0.00051	0.001266	4e-05	0.000395	0.000112	0.003942
4	NaOH	6	Micrasterias	furcata	0.00146933	0.00170733	0.00425	0.0113893	0.001475	0.006141	0.003473	0.008246	0.00233833	0.00812167	0.006536	0.012332	0.00189767	0.00384933	0.00769567	0.013998	0.00171167	0.00606267	0.004146	0.0103643	0.00120833	0.0113563	0.00785667	0.014748	0.00194467	0.004348	0.00780033	0.0158923	0.00165967	0.00416733	0.004318	0.0111397	0.00147033	0.001768	0.005377	0.0143287
1	NaOH	7	1		0.003821	0.003714	0.003831	0.005105	0.004857	0.004962	0.003788	0.006451	0.003298	0.004407	0.004983	0.005465	0.00477	0.004554	0.004481	0.006615	0.004199	0.005176	0.004368	0.005137	0.001806	0.009904	0.004088	0.006297	0.004758	0.005831	0.005019	0.006609	0.004345	0.004311	0.004848	0.005149	0.00357	0.00344	0.004933	0.005897
2	NaOH	7	2		0.000349	0.000472	0.000729	0.000639	0.00026	0.001078	0.000454	0.000226	2.6e-05	0.00014	0.000436	0.000415	0.000564	0.000833	0.000282	0.000126	4.4e-05	0.000688	0.000522	0.000312	0.000171	0.001016	0.000199	0.000767	0.000467	0.000508	0.00012	0.000656	0.000734	0.00052	0.000331	0.000565	0.000229	0.000276	0.00065	0.000319
3	NaOH	7	3		0.000129	0.000147	0.000236	0.000271	0.000182	0.000669	0	0	0.000138	4.3e-05	0.000303	0.000307	0.000257	0.000198	4.4e-05	0.000131	2.7e-05	0.000179	0.000229	1.2e-05	2.3e-05	0.000536	0.000177	0.000201	0.000271	0.000181	0.000123	0.000175	0.000173	0.000271	0.000116	0.000212	9.5e-05	0.000324	6.2e-05	0.000331
4	NaOH	7	Pleurotaenium	trabecula	0.001433	0.00144433	0.00159867	0.002005	0.00176633	0.00223633	0.001414	0.00222567	0.001154	0.00153	0.00190733	0.00206233	0.00186367	0.00186167	0.00160233	0.00229067	0.00142333	0.00201433	0.00170633	0.00182033	0.000666667	0.00381867	0.001488	0.00242167	0.001832	0.00217333	0.001754	0.00248	0.00175067	0.00170067	0.001765	0.00197533	0.001298	0.00134667	0.00188167	0.00218233
1	NaOH	8	1		0.004812	0.003724	0.004989	0.007939	0.00474	0.005266	0.004766	0.014138	0.004506	0.005699	0.00545	0.009099	0.00473	0.004006	0.006592	0.009217	0.00416	0.004469	0.005927	0.009772	0.003869	0.009345	0.006019	0.00961	0.005253	0.005743	0.005797	0.010199	0.004638	0.004448	0.005973	0.010495	0.004237	0.003459	0.005473	0.009766
2	NaOH	8	2		0.000491	0.000358	0.000824	0.000893	0.000477	0.001351	0.000536	0.001343	0.000649	0.000681	0.000261	0.000614	0.00067	0.000768	0.000662	0.000948	0.000455	0.00087	0.000592	0.000992	9.1e-05	0.001514	0.000484	0.001282	0.000562	0.000743	0.000536	0.001374	0.000418	0.000967	0.000829	0.001221	0.000475	0.000365	0.000586	0.000729
3	NaOH	8	3		0.000115	9.9e-05	0.000162	0.000304	0	0.000531	0.000489	0.000328	0.000207	0	0.000508	0.000462	0.000204	0.000138	0.000356	0.0003	0.000112	0.000637	0.000248	0.000323	2.9e-05	0.000726	0.000367	0.000398	0.000131	0.000366	0.000109	0.000896	0.000401	0.000187	5.5e-05	0.000255	1e-05	0	0.000111	0.000416
4	NaOH	8	Teilingia	granulata	0.001806	0.00139367	0.00199167	0.00304533	0.001739	0.00238267	0.00193033	0.00526967	0.00178733	0.00212667	0.002073	0.00339167	0.001868	0.00163733	0.00253667	0.00348833	0.00157567	0.001992	0.00225567	0.00369567	0.00132967	0.00386167	0.00229	0.00376333	0.001982	0.002284	0.00214733	0.00415633	0.001819	0.00186733	0.00228567	0.00399033	0.001574	0.00127467	0.00205667	0.003637
1	NaOH	9	1		0	0.000118	0	0	0	0	0	0	0	0.001433	0	0	0	0.002522	0	0	0	0	0	0.000753	9.9e-05	0	0	0.000561	0	0	0	0	0	0	0	0.000687	0.000243	0	0	0
2	NaOH	9	2		0	0.008558	0.000886	0.025186	0.001573	0.021253	0.001681	0.016217	0.000537	0.00452	0.000864	0.020256	0.001331	0.025262	0.001401	0.027745	0.001086	0.031269	0.000543	0.018871	0.000967	0.036717	0.000925	0.003976	0.001006	0.022771	0.001095	0.031331	0.000602	0.020547	0.00086	0.018488	0.000524	0.010247	0.001206	0.003446
3	NaOH	9	3		8e-05	0.006034	0.000137	0.014356	0.000699	0.023701	0.00145	0.009897	0	0.003062	0.000237	0.017459	0.000497	0.015093	0.000548	0.01729	0.000944	0.025593	7.5e-05	0.011521	0.000223	0.021995	0.000503	0.020286	2.5e-05	0.013964	0.000612	0.019433	0.000815	0.020794	0.001456	0.010762	0	0.005417	0.00073	0.021276
4	NaOH	9	Tetmemorus	brebissionii	2.66667e-05	0.00490333	0.000341	0.0131807	0.000757333	0.0149847	0.00104367	0.00870467	0.000179	0.003005	0.000367	0.0125717	0.000609333	0.0142923	0.000649667	0.0150117	0.000676667	0.018954	0.000206	0.0103817	0.000429667	0.0195707	0.000476	0.00827433	0.000343667	0.012245	0.000569	0.0169213	0.000472333	0.0137803	0.000772	0.009979	0.000255667	0.00522133	0.000645333	0.00824067
1	NaOH	10	1		0.004676	0.00624	0.016095	0.088484	0.005337	0.016387	0.014119	0.091821	0.009847	0.079149	0.017943	0.0983	0.004958	0.010417	0.017697	0.104478	0.004833	0.011642	0.016082	0.09983	0.00779	0.094402	0.016677	0.101137	0.004921	0.043749	0.017999	0.110929	0.002582	0.015221	0.020482	0.107649	0.005416	0.016413	0.018691	0.101596
2	NaOH	10	2		0.000479	0.000584	0.002538	0.040979	0.000441	0.003185	0.002046	0.041283	0.001445	0.031864	0.003781	0.040355	0.000146	0.001969	0.002705	0.044648	7.4e-05	0.002983	0.002318	0.042104	0.00047	0.036481	0.002512	0.044222	0.000364	0.009249	0.003396	0.047088	0.000228	0.002918	0.002802	0.046109	0.000827	0.001788	0.002074	0.044126
3	NaOH	10	3		0.000374	0.000277	0.003741	0.021965	0.000513	0.003209	0.000781	0.022162	0.002479	0.016074	0.004348	0.02343	0	0.002052	0.004578	0.02556	0	0.003285	0.001632	0.024237	0.000425	0.017022	0.0034	0.024169	5.2e-05	0.003249	0.004862	0.027388	0.00033	0.002443	0.001336	0.024388	0.00052	0.000496	0.002149	0.023431
4	NaOH	10	Cylindrocystis	brebissionii	0.001843	0.002367	0.007458	0.050476	0.002097	0.00759367	0.00564867	0.0517553	0.00459033	0.0423623	0.00869067	0.0540283	0.00170133	0.00481267	0.00832667	0.0582287	0.00163567	0.00597	0.00667733	0.0553903	0.002895	0.0493017	0.00752967	0.0565093	0.001779	0.018749	0.00875233	0.0618017	0.00104667	0.00686067	0.00820667	0.059382	0.00225433	0.00623233	0.007638	0.0563843
1	NaOH	11	1		0.065675	0.004564	0.065922	0.084202	0.063893	0.016327	0.068583	0.092261	0.049646	0.078963	0.065813	0.096444	0.061015	0.006268	0.076514	0.097029	0.070749	0.006994	0.077306	0.092938	0.047527	0.077297	0.078018	0.100643	0.060613	0.035877	0.077328	0.101627	0.057547	0.009539	0.07376	0.100346	0.075498	0.004983	0.082136	0.096222
2	NaOH	11	2		0.04166	0.000917	0.052908	0.055296	0.041454	0.004046	0.046267	0.061966	0.035544	0.045854	0.048719	0.053797	0.040777	0.002899	0.060159	0.060286	0.043818	0.001296	0.068441	0.059851	0.04069	0.047171	0.047876	0.057753	0.040093	0.018772	0.057713	0.063047	0.039366	0.002656	0.070403	0.06337	0.048971	0.000604	0.053258	0.057235
3	NaOH	11	3		0.028599	0.000511	0.045766	0.037531	0.030503	0.001277	0.033171	0.04754	0.032263	0.034198	0.033602	0.038749	0.029897	0.001213	0.047499	0.041016	0.029151	0.000604	0.058206	0.044885	0.030636	0.027147	0.044114	0.039569	0.028506	0.006325	0.046466	0.04403	0.027872	0.000646	0.061409	0.047456	0.036446	0.000128	0.042851	0.037201
4	NaOH	11	Mesotaenium	caldariorum	0.0453113	0.00199733	0.0548653	0.0590097	0.0452833	0.00721667	0.0493403	0.0672557	0.039151	0.053005	0.049378	0.0629967	0.0438963	0.00346	0.0613907	0.0661103	0.047906	0.00296467	0.0679843	0.0658913	0.0396177	0.0505383	0.0566693	0.0659883	0.0430707	0.0203247	0.0605023	0.069568	0.041595	0.00428033	0.068524	0.0703907	0.0536383	0.001905	0.059415	0.0635527
1	NaOH	12	1		0.000134	0.00014	0	0	0	0	0	0	0	0	0	0	0	9e-06	0	0	0	5.1e-05	0	0	0	0	0	9.1e-05	0	5.1e-05	0	0	0.000147	0.000102	0	0	0	0.000101	0	0
2	NaOH	12	2		0.012812	0.000772	0.078375	0.06491	0.016501	0.015703	0.049363	0.063054	0.066905	0.061646	0.080722	0.06535	0.012296	0.011216	0.089265	0.071902	0.012731	0.012655	0.081894	0.068433	0.028833	0.042882	0.085435	0.069573	0.011571	0.014418	0.088607	0.07439	0.011518	0.009141	0.085609	0.07346	0.015241	0.000535	0.083144	0.069543
3	NaOH	12	3		0.005821	0.000124	0.044326	0.033592	0.007982	0.001763	0.019628	0.030889	0.034478	0.021722	0.044103	0.037909	0.006606	0.000644	0.055355	0.039752	0.005661	0.000988	0.049189	0.028313	0.01097	0.014977	0.05243	0.037815	0.005233	0.001738	0.054611	0.043028	0.005924	0.000791	0.050454	0.039531	0.007229	0.000157	0.045989	0.03535
4	NaOH	12	Netrium	interruptum	0.00625567	0.000345333	0.0409003	0.032834	0.008161	0.005822	0.022997	0.0313143	0.0337943	0.0277893	0.0416083	0.0344197	0.00630067	0.00395633	0.0482067	0.037218	0.00613067	0.00456467	0.0436943	0.0322487	0.0132677	0.0192863	0.045955	0.0358263	0.00560133	0.00540233	0.0477393	0.0391393	0.005863	0.00334467	0.0453543	0.0376637	0.00749	0.000264333	0.0430443	0.0349643
1	NaOH	13	1		0.00349	0.005704	0.003806	0.022097	0.006114	0.038807	0.004906	0.016712	0.003434	0.006949	0.004546	0.020675	0.005042	0.024974	0.003926	0.027736	0.003903	0.042607	0.003568	0.018816	0.004471	0.033734	0.003671	0.030527	0.00464	0.020778	0.005504	0.034158	0.003919	0.030605	0.004007	0.018385	0.004614	0.006734	0.004101	0.030725
2	NaOH	13	2		0.000821	0.006327	0.000326	0.021499	0.001577	0.033691	0.002035	0.012762	0.000485	0.003241	0.000641	0.020774	0.001736	0.021661	0.00068	0.022605	0.001134	0.033873	0.000773	0.014776	0.000979	0.031542	0.001027	0.031508	0.000967	0.018427	0.001188	0.026416	0.001493	0.025969	0.000747	0.015209	0.000469	0.006998	0.001023	0.035529
3	NaOH	13	3		0.000107	0.002661	1.2e-05	0.007665	0.000741	0.013526	0.000455	0.004733	0.000136	0.00169	0	0.010035	0.000397	0.008272	0	0.008583	0.000295	0.014458	0	0.00589	0.000126	0.012273	0	0.010607	4e-06	0.007048	0	0.011121	0.00073	0.010764	0.000107	0.005909	1.4e-05	0.002099	2.5e-05	0.011291
4	NaOH	13	Penium	margaritaceum	0.00147267	0.00489733	0.00138133	0.017087	0.00281067	0.0286747	0.00246533	0.0114023	0.00135167	0.00396	0.001729	0.0171613	0.00239167	0.0183023	0.00153533	0.0196413	0.00177733	0.0303127	0.001447	0.0131607	0.00185867	0.0258497	0.001566	0.024214	0.00187033	0.0154177	0.00223067	0.0238983	0.00204733	0.022446	0.00162033	0.0131677	0.001699	0.005277	0.00171633	0.0258483
1	NaOH	14	1		0.061354	0.003376	0.06217	0.007523	0.070005	0.004972	0.072841	0.008919	0.043412	0.004768	0.057096	0.00974	0.064366	0.00475	0.065556	0.009385	0.074826	0.005177	0.062176	0.007149	0.04927	0.007184	0.058224	0.009245	0.060451	0.00467	0.061392	0.010149	0.059221	0.004402	0.060316	0.007753	0.083529	0.004085	0.076022	0.009799
2	NaOH	14	2		0.05217	0.000335	0.049025	0.001071	0.05319	0.001551	0.057983	0.001011	0.026816	0.000834	0.039892	0.000807	0.051928	0.001136	0.051528	0.000983	0.057381	0.001382	0.050555	0.000554	0.045159	0.001139	0.050333	0.00144	0.04948	0.000864	0.048154	0.00081	0.04359	0.001009	0.052179	0.001293	0.065631	0.000471	0.059723	0.00171
3	NaOH	14	3		0.037793	0.000249	0.036314	0.000479	0.039706	0.000903	0.043355	0.000274	0.020269	0	0.030522	0.001275	0.039483	0.000911	0.041	0.000879	0.041047	0.00134	0.038989	0.00021	0.037389	0.001192	0.040572	0.000653	0.037516	0.00071	0.039502	0.001067	0.034317	0.000719	0.039783	0.000474	0.049662	0.001786	0.045297	0.001006
4	NaOH	14	Mougeotia	transeau	0.050439	0.00132	0.0491697	0.00302433	0.0543003	0.00247533	0.0580597	0.00340133	0.0301657	0.00186733	0.0425033	0.00394067	0.0519257	0.00226567	0.0526947	0.003749	0.0577513	0.002633	0.0505733	0.00263767	0.0439393	0.00317167	0.0497097	0.00377933	0.049149	0.00208133	0.0496827	0.00400867	0.0457093	0.00204333	0.0507593	0.00317333	0.066274	0.002114	0.0603473	0.00417167
1	NaOH	15	1		0.077564	0.041518	0.067955	0.065592	0.074465	0.044956	0.078335	0.063893	0.047967	0.05291	0.057207	0.065247	0.07888	0.050682	0.072727	0.0654	0.086134	0.055036	0.073417	0.064014	0.069963	0.065634	0.071045	0.066429	0.070087	0.063352	0.072289	0.070319	0.0658	0.045255	0.070685	0.067317	0.085147	0.035324	0.082837	0.062991
2	NaOH	15	2		0.036985	0.01476	0.03392	0.032588	0.03893	0.018113	0.042031	0.035061	0.018806	0.026	0.027043	0.034853	0.038658	0.021412	0.036336	0.034859	0.04185	0.027477	0.035425	0.034018	0.032861	0.035558	0.033983	0.03421	0.035762	0.031694	0.034723	0.037373	0.033708	0.014866	0.034861	0.0346	0.044977	0.008484	0.042822	0.033293
3	NaOH	15	3		0.026048	0.003603	0.024166	0.01299	0.028629	0.005482	0.030468	0.017602	0.013916	0.01125	0.020077	0.018805	0.028001	0.00577	0.027246	0.014689	0.02873	0.008871	0.026276	0.01519	0.025734	0.016392	0.026466	0.015381	0.025904	0.013253	0.027423	0.018691	0.023714	0.00397	0.02526	0.015089	0.033148	0.002105	0.029385	0.013572
4	NaOH	15	Spirogyra	communis	0.0468657	0.0199603	0.0420137	0.0370567	0.0473413	0.0228503	0.050278	0.038852	0.0268963	0.0300533	0.0347757	0.039635	0.048513	0.0259547	0.0454363	0.038316	0.052238	0.0304613	0.0450393	0.0377407	0.0428527	0.0391947	0.0438313	0.0386733	0.0439177	0.0360997	0.0448117	0.0421277	0.041074	0.0213637	0.043602	0.039002	0.054424	0.0153043	0.0516813	0.0366187
1	NaOH	16	1		0.002894	0.003381	0.007843	0.011207	0.003881	0.004452	0.004729	0.018563	0.006568	0.007996	0.009281	0.013131	0.003779	0.004399	0.010063	0.012771	0.003718	0.003783	0.011853	0.015379	0.004008	0.009646	0.008433	0.012763	0.004575	0.005658	0.011166	0.015528	0.003791	0.004111	0.011974	0.015147	0.00343	0.003082	0.007186	0.012114
2	NaOH	16	2		0.00032	0.000595	0.000628	0.001394	0.000619	0.000697	0.000456	0.000766	0.000487	0.000403	0.000436	0.001804	0.000474	0.000976	0.00031	0.001544	0.000316	0.000858	0.000474	0.001253	0.000234	0.002037	0.000115	0.001498	0.000504	0.000905	0.000459	0.001747	0.000636	0.000473	0.000809	0.001203	0.000172	0.000375	0.000415	0.001098
3	NaOH	16	3		0.0002	0.000263	0.000251	0.000204	7.1e-05	0.000203	0.000187	0.000601	0.000313	0.000236	0	9.3e-05	0.000282	0.003244	0	0.000173	0.000208	0.000277	0.000507	0.000103	0.000721	0.000233	4.6e-05	0.000274	0.000422	2.3e-05	0.000254	0.001159	0.000257	8.6e-05	0.000257	0.001081	0.000129	9.1e-05	1.5e-05	0.0002
4	NaOH	16	Chlorokybus	atmophyticus	0.001138	0.001413	0.00290733	0.00426833	0.00152367	0.001784	0.00179067	0.00664333	0.002456	0.00287833	0.003239	0.00500933	0.00151167	0.002873	0.00345767	0.00482933	0.001414	0.00163933	0.004278	0.00557833	0.00165433	0.003972	0.00286467	0.004845	0.00183367	0.00219533	0.00395967	0.00614467	0.00156133	0.00155667	0.00434667	0.00581033	0.00124367	0.00118267	0.00253867	0.00447067
1	NaOH	17	1		0.004328	0.005516	0.004082	0.021632	0.005376	0.034786	0.004764	0.01509	0.003869	0.006899	0.004882	0.021107	0.00491	0.023344	0.004621	0.025145	0.004119	0.037492	0.003651	0.017438	0.00373	0.03514	0.004359	0.029376	0.005126	0.020348	0.005371	0.028993	0.004966	0.029981	0.00375	0.017853	0.003751	0.006882	0.00474	0.030349
2	NaOH	17	2		0.000451	0.005129	0.000861	0.015709	0.000772	0.02684	0.000469	0.009448	0.000616	0.002637	0.000405	0.017489	0.001205	0.016469	0.000669	0.017743	0.001299	0.028286	0.000737	0.010488	0.000407	0.026232	0.000814	0.024443	0.001001	0.014201	0.000684	0.021217	0.001127	0.022062	0.00067	0.010154	0.000721	0.004277	0.000328	0.025366
3	NaOH	17	3		0.000178	0.003215	0.0001	0.009601	0.000737	0.017177	0.000368	0.005903	0.000155	0.002519	3.5e-05	0.013132	0.000947	0.010392	0.000118	0.011316	0.000426	0.018608	9.4e-05	0.007107	0.000333	0.016121	0.000146	0.013905	0.000376	0.009347	0.000168	0.015002	0.000425	0.014079	0.000162	0.007025	0.000379	0.002318	0.000727	0.01489
4	NaOH	17	Entransia	sp.	0.00165233	0.00462	0.001681	0.0156473	0.002295	0.0262677	0.001867	0.010147	0.00154667	0.00401833	0.001774	0.0172427	0.002354	0.016735	0.00180267	0.018068	0.001948	0.0281287	0.001494	0.0116777	0.00149	0.025831	0.001773	0.0225747	0.00216767	0.014632	0.00207433	0.0217373	0.00217267	0.0220407	0.00152733	0.0116773	0.001617	0.00449233	0.00193167	0.023535
1	NaOH	18	1		0.003987	0.004022	0.005616	0.016442	0.005223	0.006194	0.006567	0.013994	0.004283	0.011033	0.007556	0.019988	0.004856	0.005089	0.008867	0.019682	0.00478	0.005932	0.005113	0.014705	0.004663	0.019746	0.008385	0.020252	0.005481	0.007848	0.007066	0.022614	0.00672	0.005866	0.00483	0.015995	0.004415	0.004368	0.010703	0.021092
2	NaOH	18	2		0.000359	0.000399	0.000297	0.000913	0.000742	0.001843	0.000541	0.000978	0.000242	0.001001	0.000273	0.001392	0.000672	0.001149	0.00034	0.001143	0.000528	0.001687	0	0.001325	0.000168	0.00197	0.000387	0.001183	0	0.001363	0.00038	0.001383	0.000341	0.00099	6.5e-05	0.000894	0.00028	0.000201	0.000513	0.001235
3	NaOH	18	3		0.000369	0.000287	0.000129	0.000998	6.6e-05	0.002036	0.000206	0.000736	5.2e-05	0.000341	1.5e-05	0.002018	0.00014	0.001134	5.5e-05	0.00105	4.1e-05	0.001867	9.1e-05	0.000673	0.00187	0.002151	0.000879	0.001281	0	0.000916	0.00045	0.001793	0.000158	0.001253	0.000613	0.000697	1.5e-05	0.000125	0.000731	0.000887
4	NaOH	18	Klebsormidium	sp.	0.00157167	0.00156933	0.002014	0.00611767	0.00201033	0.00335767	0.002438	0.005236	0.00152567	0.004125	0.00261467	0.00779933	0.00188933	0.00245733	0.00308733	0.00729167	0.001783	0.003162	0.00173467	0.00556767	0.00223367	0.00795567	0.003217	0.007572	0.001827	0.00337567	0.002632	0.00859667	0.00240633	0.002703	0.001836	0.005862	0.00157	0.00156467	0.00398233	0.007738
1	NaOH	19	1		0.005319	0.00355	0.004449	0.004547	0.002369	0.002468	0.001227	0.005519	0.002283	0.00269	0.00364	0.003179	0.001404	0.003407	0.003524	0.003117	0.001257	0.001449	0.003961	0.00417	0.001939	0.005663	0.00213	0.003216	0.003715	0.003353	0.003652	0.003153	0.002809	0.001622	0.003795	0.004773	0.00334	0.001987	0.002924	0.002244
2	NaOH	19	2		0	0.000637	0.000442	0.000607	0.000538	0.000773	0.000623	0.000212	0.000342	0.000366	0.000353	0.000537	0.000535	0.000698	0.000704	0.000654	0.000227	0.000913	0.000429	0.000148	0	0.00081	0.000234	0.001263	0.000415	0.000432	0.00078	0.000458	0.000616	0.00051	0.000487	0.000543	0.000623	0.000427	0.000569	0.000834
3	NaOH	19	3		0	9.2e-05	0.000175	3.9e-05	0.000148	0.000123	0.000106	0	3.3e-05	0.000576	0.000108	0.000194	0.000195	0.000241	6.9e-05	0.000187	0.000116	0.000344	0.000157	0.000114	0.000145	0.000353	7.6e-05	7.5e-05	0.000203	0.00014	0	0.000307	0.00028	1e-06	0.000345	0.000348	4.9e-05	7e-06	0	0.00026
4	NaOH	19	Klebsormidium	flaccidum	0.001773	0.00142633	0.00168867	0.001731	0.00101833	0.00112133	0.000652	0.00191033	0.000886	0.00121067	0.001367	0.00130333	0.000711333	0.00144867	0.00143233	0.00131933	0.000533333	0.000902	0.00151567	0.00147733	0.000694667	0.00227533	0.000813333	0.001518	0.00144433	0.00130833	0.00147733	0.001306	0.001235	0.000711	0.00154233	0.001888	0.00133733	0.000807	0.00116433	0.00111267
1	NaOH	20	1		0.006549	0.003655	0.004884	0.005784	0.00565	0.004931	0.005254	0.008099	0.004574	0.004885	0.005576	0.007766	0.004809	0.00462	0.005341	0.007435	0.00394	0.004942	0.004962	0.007051	0.003751	0.009153	0.004927	0.008122	0.005113	0.005883	0.005561	0.008465	0.004737	0.004791	0.005016	0.006503	0.003856	0.003767	0.005378	0.006732
2	NaOH	20	2		0.000292	0.000407	0.000824	0.000985	0.001038	0.000421	0.000213	0.000934	0.00054	0.000615	0.000583	0.000981	0.000975	0.000966	0.000846	0.001323	0.000392	0.000883	0.000805	0.000241	0	0.001533	0.000175	0.001073	0.000518	0.000498	0.000438	0.000901	0.000603	0.000664	0.000609	0.000645	0.000437	0.000528	0.000712	0.00052
3	NaOH	20	3		0.000357	4.5e-05	0.000526	9.7e-05	0.001525	0.003047	0.000602	0	0.000285	0.000132	0.000204	8e-06	0.000742	0.0004	0.000115	0.000521	0.000313	0.000449	0.000824	0.000142	8.1e-05	0.005656	3e-05	0.000112	0.000293	0.000209	0.000711	0.000472	0.000156	0.004442	0.000366	0.000158	0.000238	5.5e-05	0.000212	0.000137
4	NaOH	20	Klebsormidium	dissectum	0.00239933	0.001369	0.002078	0.00228867	0.00273767	0.00279967	0.002023	0.003011	0.00179967	0.00187733	0.002121	0.00291833	0.00217533	0.00199533	0.00210067	0.003093	0.00154833	0.00209133	0.002197	0.002478	0.00127733	0.00544733	0.00171067	0.00310233	0.00197467	0.00219667	0.00223667	0.00327933	0.001832	0.003299	0.001997	0.00243533	0.00151033	0.00145	0.00210067	0.002463
1	NaOH	21	1		0.005158	0.006035	0.00505	0.021087	0.007357	0.031534	0.004995	0.016916	0.004465	0.008122	0.00595	0.02091	0.006389	0.022977	0.006077	0.025475	0.004847	0.03358	0.005348	0.018292	0.005034	0.032516	0.006277	0.027869	0.006354	0.018662	0.006488	0.028613	0.005928	0.025846	0.006439	0.019962	0.004602	0.00575	0.00576	0.029413
2	NaOH	21	2		0.001099	0.003442	0.00096	0.014012	0.000954	0.024486	0.00115	0.008972	0.000734	0.00291	0.000876	0.016918	0.001071	0.01447	0.001492	0.016457	0.001031	0.025621	0.000768	0.009001	0.00016	0.023482	0.001379	0.019873	0.001117	0.011564	0.000983	0.020332	0.00127	0.019604	0.001058	0.009424	0.000523	0.00313	0.000784	0.023402
3	NaOH	21	3		0	0.002341	0	0.005793	0.000234	0.01058	0.000226	0.003932	0.000103	0.001612	0.000329	0.00809	0.000955	0.006017	0.00012	0.006739	0.000559	0.011191	9.5e-05	0.004075	0.000285	0.010784	0.000494	0.008212	0.000773	0.005165	0.000364	0.010242	0.000825	0.007982	0.000375	0.003821	4e-05	0.001317	0.00079	0.008918
4	NaOH	21	Mesostigma	viride	0.00208567	0.00393933	0.00200333	0.0136307	0.00284833	0.0222	0.00212367	0.00994	0.00176733	0.00421467	0.002385	0.015306	0.002805	0.014488	0.002563	0.0162237	0.00214567	0.023464	0.00207033	0.010456	0.00182633	0.0222607	0.00271667	0.0186513	0.002748	0.011797	0.00261167	0.019729	0.00267433	0.0178107	0.002624	0.011069	0.00172167	0.003399	0.00244467	0.0205777
1	NaOH	22	1		0.003976	0.003524	0.004907	0.006326	0.004481	0.004893	0.004575	0.00633	0.005272	0.005592	0.006661	0.008824	0.007704	0.005256	0.006145	0.007734	0.004087	0.004474	0.004919	0.006162	0.005736	0.00807	0.006208	0.008204	0.00649	0.005306	0.006305	0.010231	0.007041	0.005097	0.005935	0.007148	0.003538	0.003287	0.008366	0.008069
2	NaOH	22	2		0.000308	0.000334	0.000328	0.000873	0.000396	0.001332	0.000791	0.000674	0.000382	0.000857	0.000608	0.000877	0.001006	0.001147	0.000889	0.000751	0.000377	0.001348	0.000732	0.00082	0.000345	0.001607	0.000539	0.001003	0.000985	0.001106	0.000856	0.001455	0.000352	0.000632	0.000625	0.000659	0.000241	0.000346	0.000729	0.000309
3	NaOH	22	3		6.1e-05	0.000167	0.000305	0.000329	0	0.000796	0.000189	0.000264	9.7e-05	7.5e-05	4.9e-05	0.000579	0.000351	0.000534	9.7e-05	0.00033	0.000106	0.000707	8.5e-05	0.000331	0	0.000512	0.000231	0.000623	0.00046	0.000706	0.000142	0.000611	3.5e-05	0.000197	0.000336	0.00021	0.0001	0.00016	0.000276	0.000174
4	NaOH	22			0.00144833	0.00134167	0.00184667	0.00250933	0.00162567	0.00234033	0.00185167	0.00242267	0.001917	0.00217467	0.00243933	0.00342667	0.00302033	0.00231233	0.002377	0.00293833	0.00152333	0.00217633	0.001912	0.00243767	0.002027	0.00339633	0.002326	0.00327667	0.002645	0.00237267	0.00243433	0.004099	0.002476	0.00197533	0.00229867	0.00267233	0.001293	0.00126433	0.00312367	0.00285067
1	NaOH	23	1		0.006029	0.004425	0.007135	0.006245	0.006629	0.005704	0.003324	0.008225	0.007307	0.005554	0.010535	0.008141	0.013462	0.006875	0.011215	0.007367	0.005557	0.005261	0.010212	0.007881	0.010878	0.01207	0.011298	0.008034	0.011993	0.007865	0.011016	0.009726	0.009765	0.005364	0.010786	0.008206	0.004072	0.004236	0.004385	0.007156
2	NaOH	23	2		0.0007	0.00069	0.000696	0.00072	0.000946	0.00085	0.000384	0.000365	0.000562	0.000883	0.001593	0.000535	0.001966	0.001136	0.001478	0.000823	0.000632	0.000717	0.00098	0.00084	0.00101	0.001655	0.000578	0.001025	0.001404	0.001164	0.001364	0.000894	0.001088	0.000737	0.001396	0.000613	0.000182	0.000325	0.000652	0.000925
3	NaOH	23	3		0.000278	0.000108	0.00025	3.9e-05	0.000142	0.000416	0.000248	0.000125	0.000182	0.000132	0.000921	0.000502	0.000604	9.7e-05	0.00039	0.00018	9.1e-05	0.000183	0.000419	0.000252	0.000359	0.000436	2.1e-05	0.000187	0.000914	0.000399	0.000366	0.000264	0.000218	8.1e-05	0.000249	0.000114	9.3e-05	0.000196	3.6e-05	0.000422
4	NaOH	23			0.00233567	0.001741	0.00269367	0.00233467	0.00257233	0.00232333	0.00131867	0.002905	0.00268367	0.00218967	0.00434967	0.00305933	0.005344	0.00270267	0.004361	0.00279	0.00209333	0.00205367	0.00387033	0.002991	0.00408233	0.00472033	0.00396567	0.003082	0.00477033	0.00314267	0.00424867	0.003628	0.00369033	0.00206067	0.00414367	0.00297767	0.001449	0.00158567	0.001691	0.00283433
1	NaOH	24	1		0.004283	0.00322	0.003765	0.003782	0.003417	0.003981	0.003812	0.005872	0.003489	0.003586	0.004548	0.004484	0.00377	0.003927	0.00359	0.004441	0.004751	0.004064	0.003683	0.003851	0.002729	0.005428	0.005094	0.004118	0.004013	0.00419	0.00355	0.004777	0.003735	0.004167	0.003946	0.004838	0.002328	0.003221	0.003446	0.004187
2	NaOH	24	2		0.000317	0.000337	0.000197	0.000708	0.000565	0.000301	0.000497	0.000745	0.000626	0.000577	0.000514	0.000778	0.001655	0.000852	0.000654	0.000717	0.000995	0.000889	0.000454	0.000401	0.000262	0.000694	0.000143	0.001521	0.00081	0.00088	0.000319	0.000661	0.000519	0.000387	0.000451	0.000581	0.00014	0.000432	0.000525	0.000296
3	NaOH	24	3		0.000134	0.000291	0.000122	9.9e-05	0	0.000139	0.00014	0.00015	4.8e-05	2e-06	0.000163	0	0.00019	0.000143	0	0.002708	0.000308	0.000101	0.000585	0	0	4.8e-05	0.000127	0.000334	0.000225	0.000162	0	0.000102	0.000225	0	4.7e-05	8.2e-05	6e-06	5e-06	0	1.4e-05
4	NaOH	24			0.001578	0.00128267	0.00136133	0.00152967	0.00132733	0.00147367	0.001483	0.00225567	0.00138767	0.00138833	0.00174167	0.001754	0.00187167	0.00164067	0.00141467	0.002622	0.002018	0.00168467	0.001574	0.00141733	0.000997	0.00205667	0.001788	0.001991	0.00168267	0.001744	0.00128967	0.00184667	0.001493	0.001518	0.00148133	0.00183367	0.000824667	0.00121933	0.00132367	0.001499
1	NaOH	25	1		0.02138	0.005537	0.019218	0.019553	0.020066	0.0318	0.02147	0.014768	0.010413	0.007266	0.019814	0.020808	0.019988	0.021557	0.024369	0.025643	0.024638	0.033078	0.021601	0.016164	0.024897	0.032529	0.024717	0.02669	0.02541	0.017727	0.024552	0.02766	0.023304	0.025942	0.024561	0.017955	0.019423	0.006259	0.02493	0.028659
2	NaOH	25	2		0.002694	0.002543	0.002624	0.011181	0.003281	0.020981	0.003222	0.006302	0.001167	0.002325	0.002576	0.013569	0.003877	0.012276	0.003046	0.013456	0.002977	0.022859	0.007762	0.007161	0.002961	0.020394	0.002777	0.016251	0.003348	0.009066	0.003176	0.016836	0.002582	0.017175	0.002801	0.007527	0.001881	0.0026	0.002724	0.020103
3	NaOH	25	3		0.000707	0.001962	0.000887	0.005744	0.000705	0.011154	0.001368	0.003528	0.000183	0.001844	0.000505	0.008558	0.001042	0.006418	0.000973	0.007086	0.000898	0.012395	0.00054	0.003927	0.001022	0.010696	0.000892	0.008538	0.000634	0.005144	0.000711	0.009927	0.000934	0.008686	0.000517	0.004105	0.00027	0.001501	0.000469	0.009372
4	NaOH	25			0.00826033	0.00334733	0.00757633	0.0121593	0.00801733	0.0213117	0.00868667	0.00819933	0.003921	0.00381167	0.00763167	0.0143117	0.00830233	0.013417	0.00946267	0.015395	0.00950433	0.0227773	0.00996767	0.009084	0.00962667	0.0212063	0.009462	0.0171597	0.00979733	0.0106457	0.00947967	0.018141	0.00894	0.0172677	0.009293	0.00986233	0.00719133	0.00345333	0.00937433	0.019378
1	NaOH	26	1		0.023637	0.004314	0.021783	0.008067	0.02435	0.005511	0.025366	0.008505	0.014975	0.006764	0.021504	0.011013	0.025812	0.00522	0.026738	0.010094	0.025981	0.005568	0.023454	0.008029	0.024925	0.013451	0.026345	0.011211	0.026114	0.005688	0.025318	0.013397	0.021936	0.004883	0.025361	0.008205	0.028267	0.003633	0.027597	0.010901
2	NaOH	26	2		0.00516	0.000599	0.005072	0.001164	0.006279	0.001653	0.005964	0.000974	0.005974	0.000944	0.004741	0.000849	0.005959	0.001177	0.005277	0.001202	0.005536	0.001472	0.004951	0.000728	0.004872	0.00223	0.004677	0.001498	0.005327	0.000687	0.005999	0.001184	0.004421	0.00048	0.005169	0.000871	0.005961	0.000586	0.006204	0.001164
3	NaOH	26	3		0.001731	0.000199	0.001173	0.000315	0.001747	0.000775	0.002156	0.005825	0.000912	0.000184	0.001431	0.000725	0.001616	0.000431	0.001662	0.00051	0.001648	0.000734	0.001835	0.000284	0.001112	0.001093	0.001593	0.000692	0.001665	0.000517	0.001874	0.000512	0.000864	0.000381	0.001566	0.000124	0.001363	0.000207	0.001937	0.000511
4	NaOH	26			0.010176	0.001704	0.00934267	0.003182	0.010792	0.00264633	0.011162	0.00510133	0.007287	0.00263067	0.00922533	0.00419567	0.011129	0.002276	0.0112257	0.00393533	0.011055	0.00259133	0.01008	0.00301367	0.010303	0.00559133	0.0108717	0.004467	0.0110353	0.00229733	0.0110637	0.005031	0.00907367	0.00191467	0.0106987	0.00306667	0.0118637	0.00147533	0.0119127	0.004192
1	NaOH	27	1		0.036866	0.003703	0.031987	0.004827	0.033007	0.004894	0.035615	0.006763	0.02117	0.00355	0.03158	0.004793	0.037639	0.003943	0.036631	0.004194	0.03949	0.004726	0.035935	0.005019	0.03477	0.006245	0.035421	0.0057	0.037517	0.004781	0.0349	0.006056	0.031586	0.004289	0.038301	0.004983	0.040689	0.003701	0.040226	0.00512
2	NaOH	27	2		0.011278	0.000452	0.011175	0.000518	0.013366	0.0006	0.014189	0.000538	0.006027	0.000468	0.010897	0.000311	0.012385	0.000664	0.012555	0.000798	0.012362	0.000837	0.011578	0.000541	0.012335	0.001521	0.011083	0.000623	0.01219	0.000708	0.013757	0.001022	0.011207	0.000461	0.012152	0.000427	0.014169	0.000372	0.013381	0.000552
3	NaOH	27	3		0.004314	6.1e-05	0.005029	0.000294	0.005551	5.7e-05	0.00604	0.00013	0.002519	0.000139	0.004916	0.000332	0.005327	5.5e-05	0.00534	0.000108	0.005913	0	0.004183	0.000231	0.005256	0.000116	0.00444	0.000405	0.004615	0.000227	0.005999	6.4e-05	0.004621	3.5e-05	0.004637	0.000108	0.005705	0.000101	0.004884	0
4	NaOH	27			0.017486	0.00140533	0.0160637	0.00187967	0.017308	0.00185033	0.0186147	0.002477	0.00990533	0.00138567	0.0157977	0.001812	0.0184503	0.001554	0.0181753	0.0017	0.019255	0.00185433	0.017232	0.00193033	0.0174537	0.00262733	0.0169813	0.00224267	0.0181073	0.00190533	0.0182187	0.00238067	0.0158047	0.001595	0.0183633	0.00183933	0.0201877	0.00139133	0.019497	0.00189067
1	NaOH	28	1		0.006335	0.003725	0.003978	0.004922	0.005167	0.006737	0.004547	0.008267	0.004044	0.003686	0.004569	0.005565	0.00576	0.009782	0.004358	0.005283	0.0072	0.007368	0.003778	0.005291	0.006396	0.025442	0.004579	0.008075	0.005784	0.012714	0.004239	0.0062	0.004824	0.006723	0.004482	0.006327	0.004043	0.004283	0.003457	0.005398
2	NaOH	28	2		0.000662	0.00054	0.000536	0.0009	0.000688	0.002204	0.000502	0.000981	0.000292	0.000605	0.0006	0.000722	0.001823	0.002354	0.000774	0.000968	0.000584	0.002467	0.000677	0.000569	0.000278	0.005161	0.000591	0.00085	0.001072	0.002492	0.00038	0.000811	0.000687	0.001269	0.000288	0.000752	0.000407	0.000772	0.00032	0.000697
3	NaOH	28	3		0.000315	0.00017	0.000131	0.000203	5.8e-05	0.000773	0.000347	0.001527	4.2e-05	4.2e-05	0.000142	2.9e-05	0.000264	0.001068	0.00018	0.000259	0.00018	0.000761	0.000489	6e-05	0.000326	0.001443	8.8e-05	0.000253	0.000171	0.000392	1e-06	0	0.000118	0.00043	0.000162	0	0.000116	1.4e-05	4e-06	0
4	NaOH	28			0.00243733	0.00147833	0.00154833	0.00200833	0.001971	0.003238	0.00179867	0.00359167	0.00145933	0.00144433	0.00177033	0.00210533	0.00261567	0.00440133	0.00177067	0.00217	0.00265467	0.003532	0.001648	0.00197333	0.00233333	0.010682	0.00175267	0.00305933	0.00234233	0.00519933	0.00154	0.002337	0.00187633	0.00280733	0.001644	0.00235967	0.001522	0.00168967	0.00126033	0.00203167
1	NaOH	29	1		0.003332	0.004239	0.003732	0.015112	0.003963	0.024205	0.004193	0.011087	0.003554	0.005716	0.004165	0.016397	0.00413	0.016997	0.003488	0.018688	0.002915	0.027038	0.004009	0.01077	0.002797	0.026051	0.003949	0.02129	0.004781	0.014101	0.004719	0.021482	0.003769	0.020893	0.003888	0.012738	0.003208	0.005054	0.003906	0.022199
2	NaOH	29	2		0.000682	0.002061	0.000584	0.008198	0.000324	0.017275	0.000728	0.00467	0.000365	0.002305	0.00028	0.012448	0.000931	0.009965	0.00061	0.011046	0.00059	0.019062	0.000477	0.005148	0.000318	0.017124	0.000598	0.013018	0.000771	0.007216	0.000335	0.014146	0.000877	0.01351	0.000624	0.005981	0.000834	0.002052	0.00032	0.015278
3	NaOH	29	3		0.000113	0.000738	0.0001	0.00299	0	0.005504	0.00023	0.001695	3.6e-05	0.000929	0.000384	0.004745	0.000399	0.003651	1.3e-05	0.003764	2.7e-05	0.006509	9.3e-05	0.001973	0.000487	0.005653	0.000373	0.004539	0.000146	0.002752	0.000104	0.005129	0.000351	0.004096	8.8e-05	0.001894	9e-06	0.000796	0.000128	0.004688
4	NaOH	29			0.00137567	0.002346	0.001472	0.00876667	0.001429	0.0156613	0.001717	0.00581733	0.00131833	0.00298333	0.00160967	0.0111967	0.00182	0.0102043	0.00137033	0.011166	0.00117733	0.0175363	0.00152633	0.00596367	0.00120067	0.016276	0.00164	0.012949	0.00189933	0.008023	0.00171933	0.0135857	0.00166567	0.012833	0.00153333	0.006871	0.00135033	0.002634	0.00145133	0.014055
1	NaOH	30	1		0.004318	0.004096	0.004755	0.006771	0.006087	0.005325	0.005591	0.007656	0.004061	0.006563	0.006315	0.01073	0.006219	0.004783	0.005468	0.009446	0.003763	0.005058	0.004838	0.006647	0.004501	0.009392	0.00601	0.010193	0.006166	0.005265	0.006772	0.011329	0.005094	0.004666	0.005696	0.007889	0.004007	0.003385	0.005223	0.010981
2	NaOH	30	2		0.000903	0.000141	0.000801	0.000666	0.000533	0.001291	0.000926	0.00046	0.00021	0.000619	0.00068	0.000793	0.000444	0.001521	0.000248	0.000866	0.000384	0.001025	0.000485	0.000787	0.000325	0.001731	0.000755	0.00098	0.000801	0.000793	0.000548	0.000684	0.000646	0.000532	0.000532	0.000619	0.000647	0.000489	0.000273	0.000682
3	NaOH	30	3		9.3e-05	0.000157	4e-05	0.000517	0	0.000546	1.5e-05	0.000147	0.000166	0.000356	0.000219	0.000648	0.000293	0.000194	0	0.000232	6e-06	0.000377	0.000116	0.000141	0.000406	0.000379	4.2e-05	0.000586	0.000107	0.000416	0	0.000494	0	0.000269	8.7e-05	9.2e-05	7.6e-05	2.3e-05	6.2e-05	0.000231
4	NaOH	30			0.00177133	0.00146467	0.00186533	0.00265133	0.00220667	0.00238733	0.00217733	0.00275433	0.001479	0.00251267	0.00240467	0.004057	0.00231867	0.002166	0.00190533	0.00351467	0.00138433	0.00215333	0.001813	0.002525	0.001744	0.003834	0.002269	0.00391967	0.002358	0.002158	0.00244	0.004169	0.00191333	0.00182233	0.002105	0.00286667	0.00157667	0.001299	0.00185267	0.00396467
1	NaOH	31	1		0.005374	0.003747	0.005267	0.004971	0.006342	0.004902	0.006018	0.007704	0.004045	0.003433	0.005797	0.005709	0.005843	0.005077	0.004825	0.005166	0.003322	0.00445	0.004868	0.004557	0.004299	0.005615	0.004646	0.005201	0.00502	0.005266	0.005436	0.005859	0.00479	0.004555	0.005285	0.005582	0.004473	0.003572	0.005014	0.006113
2	NaOH	31	2		0.000631	0.000451	0.000677	0.000356	0.000264	0.000495	0.000793	0.000501	0.000196	9.8e-05	0.000338	0.000569	0.000188	0.000961	0.000244	0.000765	0.000222	0.000669	0.000651	0.000503	0.000563	0.000955	0.000194	0.00053	0.000557	0.000241	0.000365	0.000733	0.000529	0.00035	0.000688	0.000433	0.000539	8.3e-05	0.000357	0.000737
3	NaOH	31	3		0.000198	0.000108	0.000637	0.000178	0.000656	0.00014	0.000173	0.000128	0	7.2e-05	3.8e-05	0	0.000153	0.000263	0	0.000208	0	0.000117	0.000202	7.2e-05	0.000182	0.000515	6e-06	0	0.00025	9.8e-05	0	0.000158	5.5e-05	9.4e-05	0.000313	0.000276	2.7e-05	1e-05	9.4e-05	0.000275
4	NaOH	31			0.00206767	0.00143533	0.00219367	0.001835	0.00242067	0.00184567	0.002328	0.00277767	0.00141367	0.001201	0.00205767	0.00209267	0.00206133	0.00210033	0.00168967	0.00204633	0.00118133	0.00174533	0.001907	0.00171067	0.00168133	0.00236167	0.00161533	0.00191033	0.00194233	0.00186833	0.00193367	0.00225	0.00179133	0.00166633	0.00209533	0.002097	0.00167967	0.00122167	0.00182167	0.002375
1	NaOH	32	1		0.004609	0.003842	0.00459	0.006208	0.005056	0.00486	0.004659	0.009745	0.003862	0.005551	0.005353	0.009179	0.005025	0.004735	0.004405	0.006706	0.002527	0.005622	0.004129	0.007386	0.003524	0.010373	0.003615	0.006968	0.004448	0.005999	0.004754	0.008961	0.004592	0.004761	0.005011	0.008732	0.003047	0.003866	0.004331	0.007976
2	NaOH	32	2		0.001165	0.000384	0.000617	0.001263	0.00039	0.00084	0.000584	0.0008	0.000427	0.000901	0.000372	0.001387	0.000282	0.000967	0.000342	0.00113	2.8e-05	0.001107	0.000914	0.00071	9.8e-05	0.000985	0.000782	0.001162	0.001096	0.000788	0.000971	0.001192	0.000346	0.000361	0.000562	0.000513	0.000475	0.000167	0.000349	0.00093
3	NaOH	32	3		0.000171	4.5e-05	0.000173	0.000222	2.2e-05	0.00026	1.4e-05	0.000353	9.7e-05	0	1.8e-05	5.6e-05	9.4e-05	0.000213	0.000232	0.000595	3e-05	0.00021	0	2.4e-05	0.0001	0.000205	0.000212	4.5e-05	4e-05	7e-06	0.000209	0.000324	6.1e-05	3.4e-05	0.000205	0.000419	1.3e-05	2.4e-05	0.000112	0.000124
4	NaOH	32			0.00198167	0.00142367	0.00179333	0.00256433	0.00182267	0.00198667	0.00175233	0.00363267	0.001462	0.00215067	0.00191433	0.00354067	0.00180033	0.00197167	0.00165967	0.00281033	0.000861667	0.002313	0.001681	0.00270667	0.00124067	0.00385433	0.00153633	0.002725	0.00186133	0.00226467	0.001978	0.00349233	0.00166633	0.00171867	0.001926	0.00322133	0.00117833	0.00135233	0.00159733	0.00301
1	NaOH	33	1		0.003863	0.004164	0.003899	0.011906	0.003216	0.019857	0.00424	0.009907	0.003809	0.004717	0.006189	0.014671	0.004153	0.014023	0.003884	0.014967	0.003265	0.022724	0.003943	0.009428	0.002514	0.021492	0.004056	0.017168	0.004814	0.011237	0.004743	0.018513	0.003787	0.016442	0.004108	0.009812	0.003516	0.004801	0.004224	0.018831
2	NaOH	33	2		0.000411	0.002488	0.00086	0.009132	0.001777	0.019178	0.000593	0.005378	0.00066	0.001824	0.00083	0.013665	0.00122	0.010564	0.000614	0.011523	0.00095	0.020917	0.000793	0.005799	0.000468	0.01821	0.000759	0.014821	0.000856	0.008424	0.000781	0.01556	0.00094	0.015443	0.000844	0.006366	0.000776	0.002239	0.000531	0.017665
3	NaOH	33	3		0.000198	0.001006	0.000307	0.004688	0.000502	0.008796	0.00053	0.002649	0	0.001339	0.000123	0.007976	0.000862	0.005638	0.000513	0.006058	0.000185	0.009502	0.00028	0.002859	0.00045	0.008083	0.000478	0.007117	3.7e-05	0.004283	0.000297	0.008414	0.000574	0.006293	0.00028	0.003204	0	0.001183	0.000175	0.007551
4	NaOH	33			0.00149067	0.00255267	0.00168867	0.00857533	0.00183167	0.0159437	0.00178767	0.005978	0.00148967	0.00262667	0.00238067	0.012104	0.00207833	0.010075	0.00167033	0.0108493	0.00146667	0.0177143	0.001672	0.00602867	0.001144	0.0159283	0.00176433	0.0130353	0.00190233	0.00798133	0.00194033	0.0141623	0.001767	0.012726	0.001744	0.00646067	0.00143067	0.002741	0.00164333	0.0146823
1	NaOH	34	1		0.004882	0.00317	0.004713	0.008908	0.005353	0.005267	0.005522	0.007703	0.003836	0.007419	0.006288	0.013909	0.004489	0.004076	0.0065	0.012874	0.003489	0.004622	0.0042	0.007352	0.003658	0.009952	0.006095	0.014002	0.004173	0.004734	0.006776	0.016171	0.004163	0.003941	0.004427	0.009016	0.00329	0.003288	0.004816	0.013559
2	NaOH	34	2		0.000666	0.00023	0.000473	0.00076	0.000516	0.001424	0.000949	0.000779	0.000372	0.000411	0.000409	0.000697	0.000537	0.001101	0.001012	0.000784	0.000495	0.001144	0.00033	0.000627	0.000285	0.001477	0.000502	0.000818	0.000724	0.001141	0.000429	0.001089	0.000216	0.000708	0.000464	0.000638	0.000184	0.000526	0.000645	0.000629
3	NaOH	34	3		5.1e-05	0.000171	0.000106	0.000619	5.2e-05	0.000838	0.000132	0.00012	0.000321	0.000221	0.000199	0.000976	0.000282	0.000162	0	0.000259	9e-05	0.000559	0.000117	0.000334	0.000169	0.000901	0.000126	0.000448	0.000103	0.000157	0.000248	0.000794	0.000201	0.000395	0	0.00011	0	0.000139	4.3e-05	0.000213
4	NaOH	34			0.00186633	0.00119033	0.001764	0.003429	0.00197367	0.00250967	0.002201	0.00286733	0.00150967	0.00268367	0.00229867	0.005194	0.00176933	0.00177967	0.002504	0.004639	0.001358	0.00210833	0.001549	0.002771	0.00137067	0.00411	0.002241	0.00508933	0.00166667	0.00201067	0.00248433	0.006018	0.00152667	0.00168133	0.00163033	0.00325467	0.001158	0.00131767	0.00183467	0.00480033
1	NaOH	35	1		0.004538	0.003894	0.004785	0.008012	0.005211	0.005537	0.005005	0.010798	0.003694	0.005559	0.005266	0.008651	0.005567	0.005367	0.005611	0.007941	0.004429	0.005877	0.004712	0.006623	0.003995	0.010318	0.005074	0.008397	0.00479	0.007897	0.005866	0.010516	0.004811	0.004995	0.004847	0.008084	0.004149	0.004574	0.004459	0.00953
2	NaOH	35	2		0.000708	0.000493	0.000764	0.000829	0.000674	0.000798	0.000826	0.000898	0.000608	0.000346	0.000735	0.00072	0.00053	0.001156	0.000565	0.001041	0.000783	0.00055	0.000763	0.000674	0.000329	0.001403	0.000834	0.000755	0.001473	0.000887	0.000913	0.001327	0.000629	0.000687	0.001018	0.000486	0.000499	0.000692	0.000518	0.000876
3	NaOH	35	3		0.000163	0.000142	0.00019	0.00016	0.000249	0.000461	0.000214	0	0.000338	0.000538	5e-05	0.000534	6.7e-05	0.000166	0.000177	0.000133	0.000137	0.000148	6e-05	0.000257	8e-05	0.000596	0.000351	0.000384	0.00023	0.000366	0.000168	0.000396	0.000368	0.000114	7.5e-05	0.000114	0.000159	0.000117	0.000319	0.00017
4	NaOH	35			0.001803	0.00150967	0.001913	0.00300033	0.00204467	0.00226533	0.002015	0.00389867	0.00154667	0.00214767	0.002017	0.00330167	0.00205467	0.00222967	0.00211767	0.00303833	0.001783	0.00219167	0.001845	0.002518	0.001468	0.00410567	0.00208633	0.00317867	0.00216433	0.00305	0.00231567	0.00407967	0.001936	0.001932	0.00198	0.00289467	0.00160233	0.00179433	0.00176533	0.00352533
1	NaOH	36	1		0.004068	0.003767	0.004103	0.004707	0.004233	0.00451	0.003967	0.005756	0.002888	0.003993	0.004629	0.006907	0.004301	0.00437	0.004536	0.005449	0.003225	0.004228	0.0042	0.004343	0.003091	0.006643	0.004432	0.005423	0.00418	0.005358	0.004683	0.007498	0.003934	0.00435	0.00423	0.00542	0.003267	0.003705	0.003938	0.006476
2	NaOH	36	2		0.000366	0.000443	0.000591	0.000671	0.000621	0.000656	0.000707	0.000134	0.000531	0.000661	0.000548	0.00091	0.000502	0.00089	0.00075	0.00089	0.000698	0.000867	0.000347	0.000322	6.6e-05	0.000257	0.000978	0.000708	0.000886	0.000891	0.000507	0.000781	0.000345	0.000304	0.001355	0.00035	0.000445	5.9e-05	0.000295	0.000904
3	NaOH	36	3		0.000199	0	4.7e-05	0.0004	0.000517	0.0002	0.00019	0.002267	0.000108	8.5e-05	0.000161	0.000101	0	0	0.000219	0.000232	0	0.000227	0.000105	6.7e-05	0.000173	0.000436	0.000291	0.000312	0.000104	0	5.8e-05	0.000289	0.00036	0.0001	0.000132	2e-06	7.1e-05	1.7e-05	0.000232	0.000103
4	NaOH	36			0.00154433	0.00140333	0.00158033	0.001926	0.00179033	0.00178867	0.00162133	0.002719	0.00117567	0.00157967	0.00177933	0.00263933	0.001601	0.00175333	0.001835	0.00219033	0.00130767	0.001774	0.00155067	0.00157733	0.00111	0.00244533	0.00190033	0.00214767	0.00172333	0.002083	0.00174933	0.002856	0.00154633	0.00158467	0.00190567	0.001924	0.001261	0.00126033	0.00148833	0.00249433
1	NaOH	37	1		0.005386	0.004636	0.005109	0.01354	0.010241	0.024346	0.005083	0.010727	0.004005	0.005482	0.008039	0.017512	0.005964	0.019679	0.005822	0.018218	0.00492	0.025944	0.005227	0.011732	0.004545	0.025055	0.006223	0.020408	0.006156	0.013878	0.006579	0.021316	0.00538	0.021404	0.005369	0.012686	0.004769	0.005317	0.0049	0.021159
2	NaOH	37	2		0.000668	0.001816	0.000685	0.007924	0.001636	0.017299	0.001033	0.004589	0.000582	0.001606	0.000627	0.012556	0.001249	0.009618	0.001039	0.010467	0.001151	0.018536	0.000768	0.00478	0	0.015701	0.000942	0.014016	0.000799	0.00732	0.001042	0.013518	0.000957	0.013625	0.000857	0.005097	0.000657	0.002198	0.000413	0.015837
3	NaOH	37	3		0.000442	0.00064	2.2e-05	0.003209	0.000277	0.00608	0.00027	0.00191	0	0.000878	0.000133	0.005584	0.000465	0.004028	0.0001	0.004105	0.000106	0.006374	5.8e-05	0.001747	0.000263	0.005835	0.000618	0.005348	0.0001	0.003167	0.000309	0.005772	0.000743	0.004014	0.000133	0.002378	0.000111	0.000725	0.000186	0.004907
4	NaOH	37			0.00216533	0.002364	0.00193867	0.00822433	0.00405133	0.0159083	0.00212867	0.005742	0.001529	0.00265533	0.002933	0.011884	0.00255933	0.0111083	0.00232033	0.01093	0.002059	0.0169513	0.00201767	0.00608633	0.00160267	0.0155303	0.00259433	0.0132573	0.00235167	0.00812167	0.00264333	0.0135353	0.00236	0.0130143	0.00211967	0.00672033	0.00184567	0.00274667	0.001833	0.0139677
1	NaOH	38	1		0.004179	0.003416	0.004594	0.007498	0.004504	0.004656	0.004315	0.007043	0.004193	0.006265	0.005547	0.011862	0.004973	0.004032	0.005889	0.009866	0.003823	0.004635	0.003867	0.006796	0.002837	0.008516	0.005676	0.010939	0.004394	0.00454	0.00615	0.012302	0.003466	0.00414	0.004492	0.007484	0.003456	0.003264	0.004408	0.010286
2	NaOH	38	2		0.000573	0.000204	0.000356	0.000934	0.000211	0.000847	0.000704	0.000871	0.000693	0.000626	0.000858	0.001274	0.000303	0.000713	0.000434	0.00075	0.00072	0.001028	0.000391	0.000542	0.000254	0.000988	0.000633	0.001186	0.000469	0.001067	0.001047	0.000879	0.000583	0.000755	0.000636	0.000503	0.000446	0.000364	0.000535	0.000325
3	NaOH	38	3		0.000148	3.3e-05	0.000118	0.000145	0	0.000343	0.000247	0.000333	0.000328	0.000114	0	0.000589	0	0.000566	0.000172	0.000325	0.00024	0.00045	0.000117	0.00019	4.1e-05	0.000739	0.000264	0.000565	0.000214	0.000265	0.000381	0.000712	8.3e-05	0.0003	0.000352	0.000567	5.9e-05	9.1e-05	4.6e-05	0.000526
4	NaOH	38			0.00163333	0.00121767	0.00168933	0.002859	0.00157167	0.00194867	0.00175533	0.002749	0.001738	0.002335	0.002135	0.004575	0.00175867	0.00177033	0.002165	0.003647	0.00159433	0.00203767	0.00145833	0.00250933	0.001044	0.00341433	0.002191	0.00423	0.00169233	0.00195733	0.002526	0.004631	0.00137733	0.00173167	0.00182667	0.00285133	0.00132033	0.00123967	0.001663	0.00371233
1	NaOH	39	1		0.00494	0.003437	0.004529	0.008803	0.004129	0.004952	0.004325	0.014162	0.004235	0.006263	0.004932	0.010279	0.005115	0.005721	0.004934	0.009414	0.003811	0.005985	0.004098	0.009971	0.004005	0.014706	0.004459	0.00917	0.004707	0.007105	0.005192	0.012464	0.004182	0.005133	0.004736	0.011887	0.0032	0.004102	0.004321	0.010065
2	NaOH	39	2		0.00095	0.000368	0.000721	0.000704	0.00049	0.000822	0.00051	0.000967	0.000378	0.000894	0.000846	0.000482	0.001121	0.000448	0.00055	0.00109	0.000517	0.000691	0.00056	0.000746	0.000187	0.00095	0.000842	0.001404	0.001071	0.000956	0.000821	0.001142	0.000412	0.000483	0.000467	0.000769	0.000321	0.000165	0.000676	0.000738
3	NaOH	39	3		0.000537	0.000111	0.000223	0.000242	0.000255	8.2e-05	0.000303	0.000276	5.8e-05	3.8e-05	0.000646	0.000481	0.000253	0.000741	0.000242	5.5e-05	0.000123	0.000511	0.000137	0.000311	0.000373	0.000791	0.000118	0.000806	4e-05	0.000432	0.000429	4.8e-05	0.000131	0.000101	0.000179	0.000516	8.7e-05	9.3e-05	0.000534	0.000284
4	NaOH	39			0.00214233	0.00130533	0.00182433	0.00324967	0.00162467	0.001952	0.00171267	0.005135	0.001557	0.00239833	0.00214133	0.00374733	0.002163	0.00230333	0.00190867	0.00351967	0.00148367	0.00239567	0.00159833	0.003676	0.00152167	0.00548233	0.00180633	0.00379333	0.00193933	0.002831	0.00214733	0.00455133	0.001575	0.00190567	0.001794	0.00439067	0.00120267	0.00145333	0.00184367	0.00369567
1	NaOH	40	1		0.003792	0.003578	0.003677	0.004599	0.004082	0.004167	0.00372	0.005941	0.003676	0.003773	0.004509	0.006043	0.003493	0.004131	0.00432	0.005005	0.003284	0.00434	0.003729	0.004183	0.003424	0.005841	0.003073	0.004704	0.004122	0.0054	0.0044	0.006073	0.003743	0.004263	0.003984	0.00496	0.003199	0.003248	0.003558	0.005032
2	NaOH	40	2		0.00065	0.000323	0.00054	0.000524	0.00051	0.000869	0.000462	0.000837	0.000369	0.000602	0.000761	0.000825	0.000444	0.000999	0.000592	0.001121	0.000284	0.001054	0.000475	0.000501	0.000754	0.001257	0.000161	0.000714	0.000778	0.000842	0.000795	0.000787	9.8e-05	0.000397	0.000427	0.001114	0.000293	0.000476	0.000386	0.000282
3	NaOH	40	3		2.7e-05	1.6e-05	0.000233	5.1e-05	0.002056	0.000104	0.000138	0	0.000131	8.8e-05	0	0	0.00015	0	9.2e-05	0.00017	0	0.000204	0.0001	0.000152	0.000208	0.000162	0.000428	0	0.000114	0.000197	0.000117	0.00023	0.000118	6.2e-05	0.000118	3.6e-05	0.000211	0.002489	0.000169	0
4	NaOH	40			0.00148967	0.00130567	0.00148333	0.00172467	0.002216	0.00171333	0.00144	0.00225933	0.001392	0.00148767	0.00175667	0.00228933	0.00136233	0.00171	0.001668	0.00209867	0.00118933	0.001866	0.00143467	0.001612	0.001462	0.00242	0.00122067	0.001806	0.00167133	0.00214633	0.00177067	0.00236333	0.00131967	0.001574	0.00150967	0.00203667	0.00123433	0.002071	0.001371	0.00177133
1	NaOH	41	1		0.004075	0.003868	0.003803	0.010208	0.006565	0.018303	0.004115	0.008806	0.003576	0.005037	0.006597	0.014053	0.004298	0.013572	0.00398	0.013727	0.003545	0.020318	0.003945	0.007799	0.002022	0.019353	0.004148	0.015965	0.004374	0.010394	0.004437	0.016341	0.003999	0.014873	0.003953	0.008802	0.003556	0.004348	0.004117	0.016533
2	NaOH	41	2		0.000175	0.001437	0.000765	0.009278	0.000782	0.013748	0.000506	0.003843	0.000448	0.001627	0.000535	0.011105	0.000946	0.008096	0.000543	0.008496	0.000574	0.015291	0.000484	0.003991	9.2e-05	0.013404	0.000639	0.011341	0.000948	0.006594	0.000675	0.011733	0.000542	0.010445	0.000361	0.003971	0.000291	0.001831	0.0004	0.012273
3	NaOH	41	3		0.000126	0.000742	0.000173	0.003899	0.000786	0.007375	0.000382	0.002407	0.000137	0.001478	0.000289	0.006998	0.000523	0.004106	0.000111	0.004834	0.000148	0.008228	0.000247	0.002115	0.000359	0.006853	0.000249	0.005801	0.000159	0.003609	0.000427	0.006636	0.000428	0.005314	0.000279	0.002681	0.000108	0.00087	1.4e-05	0.006805
4	NaOH	41			0.00145867	0.00201567	0.00158033	0.007795	0.002711	0.013142	0.00166767	0.00501867	0.001387	0.002714	0.00247367	0.0107187	0.00192233	0.00859133	0.00154467	0.009019	0.00142233	0.0146123	0.00155867	0.004635	0.000824333	0.0132033	0.00167867	0.0110357	0.001827	0.00686567	0.00184633	0.01157	0.00165633	0.0102107	0.001531	0.00515133	0.00131833	0.00234967	0.00151033	0.0118703
1	NaOH	42	1		0.003841	0.003404	0.004862	0.008789	0.006448	0.0045	0.004133	0.012396	0.004429	0.007418	0.005867	0.012049	0.00416	0.004096	0.005651	0.011055	0.003515	0.004062	0.005756	0.011098	0.003004	0.009412	0.005814	0.011771	0.004103	0.0045	0.006691	0.013249	0.003716	0.003954	0.006444	0.01168	0.003005	0.003054	0.004447	0.011828
2	NaOH	42	2		0.000677	0.000491	0.000578	0.000642	0.000437	0.001085	0.00034	0.000607	0.000278	0.000511	0.000888	0.0007	0.000446	0.000927	0.000241	0.00112	0.000495	0.000851	0.000447	0.000595	8.7e-05	0.001271	0.000673	0.001277	0.000915	0.000913	0.000529	0.000825	0.000881	0.000255	0.000836	0.003186	0.000308	0.000588	0.000675	0.000541
3	NaOH	42	3		0.000375	0.000276	6.5e-05	0.000135	3.4e-05	0.001052	7.7e-05	0.000314	9.1e-05	0.000307	0.000233	0.001193	0.000401	0.000417	0	0.000398	8.8e-05	0.000744	0.000153	0.000207	0.000124	0.000892	0.000211	0.000646	0.000288	0.000539	0.000129	0.000747	0.00045	0.000353	3.2e-05	0.00025	6e-06	3.6e-05	0.000288	0.000245
4	NaOH	42			0.001631	0.00139033	0.001835	0.00318867	0.00230633	0.00221233	0.00151667	0.004439	0.00159933	0.00274533	0.00232933	0.00464733	0.001669	0.00181333	0.001964	0.004191	0.001366	0.00188567	0.00211867	0.00396667	0.00107167	0.00385833	0.00223267	0.00456467	0.00176867	0.001984	0.00244967	0.00494033	0.00168233	0.00152067	0.00243733	0.00503867	0.00110633	0.001226	0.00180333	0.00420467

## Sheet: Fig. 3 calculations
			Enzyme	E-XEGP		0
			Antibody	LM15	LM25	LM15	LM25
Extraction	Sample	Species		1	2	3	4
CDTA	1	Coleochaete	nitellarum	0.0209073	0.0107413	0.0216177	0.0180067
CDTA	2	Coleochaete	orbicularis	0.000172	0.000505	0.000211667	0.000461
CDTA	3	Chara	corallina	0.0196573	0.000111	0.0228323	0.000149
CDTA	4	Closterium	acerosum	0.000200333	0.000381333	0.000197333	0.00135333
CDTA	5	Cosmarium	turpini	0.0265653	0.00420967	0.0262023	0.0100573
CDTA	6	Micrasterias	furcata	0.000309667	0.000293667	0.000162667	0.000775
CDTA	7	Pleurotaenium	trabecula	0.000174667	0.000250667	5.16667e-05	0.000127667
CDTA	8	Teilingia	granulata	0.000228333	0.000130667	0.000259667	0.000247333
CDTA	9	Tetmemorus	brebissionii	0.000790667	0.00391867	0.000649	0.00894633
CDTA	10	Cylindrocystis	brebissionii	0.000634667	0.000995333	0.000584	0.009762
CDTA	11	Mesotaenium	caldariorum	0.025123	0.000301333	0.0274367	0.00280033
CDTA	12	Netrium	interruptum	0.0210477	0.000593	0.0219303	0.004997
CDTA	13	Penium	margaritaceum	0.000716	0.00233633	0.001883	0.00483867
CDTA	14	Mougeotia	transeau	0.047247	0.000308	0.0446107	0.000425667
CDTA	15	Spirogyra	communis	0.046007	0.00125467	0.0442587	0.006257
CDTA	16	Chlorokybus	atmophyticus	6.73333e-05	0.000372667	0.000210333	0.000153667
CDTA	17	Entransia	sp.	0.002796	0.00391833	0.003594	0.0107273
CDTA	18	Klebsormidium	sp.	0.000220333	0.001294	3.3e-05	0.000826333
CDTA	19	Klebsormidium	flaccidum	7.66667e-05	0.000128333	4.1e-05	0.000104333
CDTA	20	Klebsormidium	dissectum	0.000283667	4.6e-05	0.000212667	0.000143
CDTA	21	Mesostigma	viride	0.000372333	0.00129733	0.00187233	0.002716
NaOH	1	Coleochaete	nitellarum	0.0192157	0.0654467	0.023282	0.0879717
NaOH	2	Coleochaete	orbicularis	0.00172833	0.00480167	0.0111933	0.0294613
NaOH	3	Chara	corallina	0.0176753	0.001766	0.0167743	0.00991533
NaOH	4	Closterium	acerosum	0.00163433	0.00186467	0.00221333	0.008473
NaOH	5	Cosmarium	turpini	0.034095	0.016618	0.0337493	0.0326357
NaOH	6	Micrasterias	furcata	0.00146933	0.00170733	0.00425	0.0113893
NaOH	7	Pleurotaenium	trabecula	0.001433	0.00144433	0.00159867	0.002005
NaOH	8	Teilingia	granulata	0.001806	0.00139367	0.00199167	0.00304533
NaOH	9	Tetmemorus	brebissionii	2.66667e-05	0.00490333	0.000341	0.0131807
NaOH	10	Cylindrocystis	brebissionii	0.001843	0.002367	0.007458	0.050476
NaOH	11	Mesotaenium	caldariorum	0.0453113	0.00199733	0.0548653	0.0590097
NaOH	12	Netrium	interruptum	0.00625567	0.000345333	0.0409003	0.032834
NaOH	13	Penium	margaritaceum	0.00147267	0.00489733	0.00138133	0.017087
NaOH	14	Mougeotia	transeau	0.050439	0.00132	0.0491697	0.00302433
NaOH	15	Spirogyra	communis	0.0468657	0.0199603	0.0420137	0.0370567
NaOH	16	Chlorokybus	atmophyticus	0.001138	0.001413	0.00290733	0.00426833
NaOH	17	Entransia	sp.	0.00165233	0.00462	0.001681	0.0156473
NaOH	18	Klebsormidium	sp.	0.00157167	0.00156933	0.002014	0.00611767
NaOH	19	Klebsormidium	flaccidum	0.001773	0.00142633	0.00168867	0.001731
NaOH	20	Klebsormidium	dissectum	0.00239933	0.001369	0.002078	0.00228867
NaOH	21	Mesostigma	viride	0.00208567	0.00393933	0.00200333	0.0136307
0.0879717
			Enzyme	E-XEGP		0
			Antibody	LM15	LM25	LM15	LM25
Extraction	Sample	Species		1	2	3	4
CDTA	1	Coleochaete	nitellarum	23.766	12.21	24.5734	20.4687
CDTA	2	Coleochaete	orbicularis	0.195517	0.574048	0.240608	0.524032
CDTA	3	Chara	corallina	22.3451	0.126177	25.9542	0.169373
CDTA	4	Closterium	acerosum	0.227725	0.433473	0.224315	1.53837
CDTA	5	Cosmarium	turpini	30.1976	4.78525	29.785	11.4325
CDTA	6	Micrasterias	furcata	0.352007	0.33382	0.184908	0.880965
CDTA	7	Pleurotaenium	trabecula	0.198549	0.28494	0.058731	0.145122
CDTA	8	Teilingia	granulata	0.259553	0.148533	0.295171	0.281151
CDTA	9	Tetmemorus	brebissionii	0.898774	4.45446	0.737738	10.1696
CDTA	10	Cylindrocystis	brebissionii	0.721444	1.13142	0.66385	11.0968
CDTA	11	Mesotaenium	caldariorum	28.5581	0.342535	31.1881	3.18322
CDTA	12	Netrium	interruptum	23.9255	0.674081	24.9289	5.68024
CDTA	13	Penium	margaritaceum	0.813898	2.65578	2.14046	5.50026
CDTA	14	Mougeotia	transeau	53.7071	0.350113	50.7103	0.483868
CDTA	15	Spirogyra	communis	52.2975	1.42622	50.3101	7.11252
CDTA	16	Chlorokybus	atmophyticus	0.0765398	0.423621	0.239092	0.174677
CDTA	17	Entransia	sp.	3.1783	4.45409	4.08541	12.1941
CDTA	18	Klebsormidium	sp.	0.250459	1.47093	0.0375121	0.939318
CDTA	19	Klebsormidium	flaccidum	0.0871493	0.14588	0.0466059	0.118599
CDTA	20	Klebsormidium	dissectum	0.322452	0.0522896	0.241745	0.162552
CDTA	21	Mesostigma	viride	0.423242	1.47472	2.12834	3.08736
NaOH	1	Coleochaete	nitellarum	21.843	74.3952	26.4653	100
NaOH	2	Coleochaete	orbicularis	1.96465	5.4582	12.7238	33.4896
NaOH	3	Chara	corallina	20.0921	2.00746	19.0679	11.2711
NaOH	4	Closterium	acerosum	1.8578	2.11962	2.51596	9.63151
NaOH	5	Cosmarium	turpini	38.7568	18.8902	38.3639	37.0979
NaOH	6	Micrasterias	furcata	1.67023	1.94078	4.8311	12.9466
NaOH	7	Pleurotaenium	trabecula	1.62893	1.64182	1.81725	2.27914
NaOH	8	Teilingia	granulata	2.05293	1.58422	2.26399	3.46172
NaOH	9	Tetmemorus	brebissionii	0.0303128	5.57376	0.387625	14.9829
NaOH	10	Cylindrocystis	brebissionii	2.09499	2.69064	8.47773	57.3776
NaOH	11	Mesotaenium	caldariorum	51.5067	2.27043	62.367	67.078
NaOH	12	Netrium	interruptum	7.111	0.392551	46.4926	37.3234
NaOH	13	Penium	margaritaceum	1.67402	5.56694	1.5702	19.4233
NaOH	14	Mougeotia	transeau	57.3355	1.50048	55.8926	3.43785
NaOH	15	Spirogyra	communis	53.2736	22.6895	47.7582	42.1234
NaOH	16	Chlorokybus	atmophyticus	1.2936	1.6062	3.30485	4.85194
NaOH	17	Entransia	sp.	1.87826	5.25169	1.91084	17.7868
NaOH	18	Klebsormidium	sp.	1.78656	1.78391	2.28937	6.95413
NaOH	19	Klebsormidium	flaccidum	2.01542	1.62136	1.91956	1.96768
NaOH	20	Klebsormidium	dissectum	2.72739	1.55618	2.36212	2.6016
NaOH	21	Mesostigma	viride	2.37084	4.47796	2.27725	15.4944
			Enzyme	E-XEGP		0
			Antibody	LM15	LM25	LM15	LM25
Extraction	Sample	Species		1	2	3	4
CDTA	1	Coleochaete	nitellarum	23.766	12.21	24.5734	20.4687
CDTA	2	Coleochaete	orbicularis	0	0	0	0
CDTA	3	Chara	corallina	22.3451	0	25.9542	0
CDTA	4	Closterium	acerosum	0	0	0	0
CDTA	5	Cosmarium	turpini	30.1976	0	29.785	11.4325
CDTA	6	Micrasterias	furcata	0	0	0	0
CDTA	7	Pleurotaenium	trabecula	0	0	0	0
CDTA	8	Teilingia	granulata	0	0	0	0
CDTA	9	Tetmemorus	brebissionii	0	0	0	10.1696
CDTA	10	Cylindrocystis	brebissionii	0	0	0	11.0968
CDTA	11	Mesotaenium	caldariorum	28.5581	0	31.1881	0
CDTA	12	Netrium	interruptum	23.9255	0	24.9289	5.68024
CDTA	13	Penium	margaritaceum	0	0	0	5.50026
CDTA	14	Mougeotia	transeau	53.7071	0	50.7103	0
CDTA	15	Spirogyra	communis	52.2975	0	50.3101	7.11252
CDTA	16	Chlorokybus	atmophyticus	0	0	0	0
CDTA	17	Entransia	sp.	0	0	0	12.1941
CDTA	18	Klebsormidium	sp.	0	0	0	0
CDTA	19	Klebsormidium	flaccidum	0	0	0	0
CDTA	20	Klebsormidium	dissectum	0	0	0	0
CDTA	21	Mesostigma	viride	0	0	0	0
NaOH	1	Coleochaete	nitellarum	21.843	74.3952	26.4653	100
NaOH	2	Coleochaete	orbicularis	0	5.4582	12.7238	33.4896
NaOH	3	Chara	corallina	20.0921	0	19.0679	11.2711
NaOH	4	Closterium	acerosum	0	0	0	9.63151
NaOH	5	Cosmarium	turpini	38.7568	18.8902	38.3639	37.0979
NaOH	6	Micrasterias	furcata	0	0	0	12.9466
NaOH	7	Pleurotaenium	trabecula	0	0	0	0
NaOH	8	Teilingia	granulata	0	0	0	0
NaOH	9	Tetmemorus	brebissionii	0	5.57376	0	14.9829
NaOH	10	Cylindrocystis	brebissionii	0	0	8.47773	57.3776
NaOH	11	Mesotaenium	caldariorum	51.5067	0	62.367	67.078
NaOH	12	Netrium	interruptum	7.111	0	46.4926	37.3234
NaOH	13	Penium	margaritaceum	0	5.56694	0	19.4233
NaOH	14	Mougeotia	transeau	57.3355	0	55.8926	0
NaOH	15	Spirogyra	communis	53.2736	22.6895	47.7582	42.1234
NaOH	16	Chlorokybus	atmophyticus	0	0	0	0
NaOH	17	Entransia	sp.	0	5.25169	0	17.7868
NaOH	18	Klebsormidium	sp.	0	0	0	6.95413
NaOH	19	Klebsormidium	flaccidum	0	0	0	0
NaOH	20	Klebsormidium	dissectum	0	0	0	0
NaOH	21	Mesostigma	viride	0	0	0	15.4944

## Sheet: Fig. 3
Antibody	LM25				LM15
Extraction	CDTA		NaOH		CDTA		NaOH
Enzyme treatment	-	E-XEGP	-	E-XEGP	-	E-XEGP	-	E-XEGP
Mesostigma viride	0	0	15	0	0	0	0	0
Chlorokybus atmophyticus	0	0	0	0	0	0	0	0
Entransia sp.	12	0	18	5	0	0	0	0
Klebsormidium sp.	0	0	7	0	0	0	0	0
Klebsormidium flaccidum	0	0	0	0	0	0	0	0
Klebsormidium dissectum	0	0	0	0	0	0	0	0
Chara corallina	0	0	11	0	26	22	19	20
Coleochaete nitellarum	20	12	100	74	25	24	26	22
Coleochaete orbicularis	0	0	33	5	0	0	13	0
Closterium acerosum	0	0	10	0	0	0	0	0
Cosmarium turpini	11	0	37	19	30	30	38	39
Micrasterias furcata	0	0	13	0	0	0	0	0
Pleurotaenium trabecula	0	0	0	0	0	0	0	0
Teilingia granulata	0	0	0	0	0	0	0	0
Tetmemorus brebissonii	10	0	15	6	0	0	0	0
Cylindrocystis brebissionii	11	0	57	0	0	0	8	0
Mesotaenium caldariorum	0	0	67	0	31	29	62	52
Netrium interruptum	6	0	37	0	25	24	46	7
Penium margaritaceum	6	0	19	6	0	0	0	0
Mougeotia transeau	0	0	0	0	51	54	56	57
Spirogyra communis	7	0	42	23	50	52	48	53

## Sheet: Fig. S1_GT34
Key	Accession, locus or 1Kp-ID	Species	Gene name					Not included in tree due to very high similarity to sequences already in the tree
1	g34633.t1	Chara braunii						XP_002974473
2	g804.t1	Chara braunii						XP_002967572
3	g50230.t1	Chara braunii						XP_002972516
4	g50229.t1	Chara braunii						XP_002980077
5	g40814.t1	Chara braunii						XP_002980080
6	g34909.t1	Chara braunii						XP_002966412
7	kfl00021_0300	Klebsormidium flaccidum						XP_002990216
8	kfl00159_0090	Klebsormidium flaccidum
9	kfl00101_0180	Klebsormidium flaccidum
10	kfl00101_0170	Klebsormidium flaccidum
11	kfl00384_0030	Klebsormidium flaccidum
12	XP_002978152.1	Selaginella Moellendorffii	SmGT34B4
13	SM000211S06630	Spirogloea muscicola
14	SM000081S22685	Spirogloea muscicola
Col 15	VQBJ_1096	Coleochaete scutata
Col 16	QPDY_29450	Coleochaete irregularis
17	MCHJ_11831	Micrasterias fimbriata
18	XP_015627432.1	Oryza sativa Japonica Group
19	XP_015615778.1	Oryza sativa Japonica Group
20	At4g37690.1	Arabidopsis thaliana	AtGT6
AtMUCI10 21	At2g22900.1	Arabidopsis thaliana	AtMUCI10
TfGalT 22	CAB52246.1	Trigonella foenum-graecum	TfGalT
LjGmgt1 23	CAD98924.1	Lotus japonicus	LjGmgt1
24	XP_002990216.1	Selaginella moellendorffii
25	XP_002980080.2	Selaginella moellendorffii	SmGT34B3
Cyl 26	JOJQ_40674	Cylindrocystis cushleckae
Cyl 27	YOXI_55833	Cylindrocystis brebissonii
Cyl 28	VAZE_54748	Cylindrocystis sp.
Mes 29	NBYP_55531	Mesotaenium kramstei
Spi-30	HAOX_4523	Spirogyra sp.
31	XP_002980077.2	Selaginella moellendorffii	SmGT34B2
32	XP_002987473.2	Selaginella moellendorffii
33	XP_024369636.1	Physcomitrella patens
34	XP_024392400.1	Physcomitrella patens
35	XP_024374065.1	Physcomitrella patens
36	XP_024390684.1	Physcomitrella patens
Net 37	FFGR_7603	Netrium digitus
Cyl 38	YOXI_54310	Cylindrocystis brebissonii
Cyl 39	VAZE_54816	Cylindrocystis sp.
Cyl 40	RPGL_13657	Cylindrocystis brebissonii
Spi 41	HAOX_24965	Spirogyra sp.
Mes 42	HKZW_48030	Mesotaenium caldariorum
Mes 43	NBYP_9940	Mesotaenium kramstei
Cyl 44	JOJQ_41247	Cylindrocystis cushleckae
45	BHBK_49183	Cosmarium tinctum
Mes 46	WDCW_47505	Mesotaenium endlicherianum
47	XP_015630649.1	Oryza sativa Japonica Group
48	XP_015630648.1	Oryza sativa Japonica Group
Mes 49	HKZW_4692	Mesotaenium caldariorum
Mes 50	HKZW_4693	Mesotaenium caldariorum
Mes 51	HKZW_4691	Mesotaenium caldariorum
52	AEKF_9286	Penium margaritaceum
53	YSQT_3318	Penium exiguum
54	MNNM_7550	Cosmarium granatum
55	WDGV_13206	Cosmarium subtumidum
56	BHBK_50264	Cosmarium tinctum
57	XP_024402407.1	Physcomitrella patens
58	XP_024359911.1	Physcomitrella patens
59	XP_024361101.1	Physcomitrella patens
60	XP_024356398.1	Physcomitrella patens
61	XP_024401898.1	Physcomitrella patens
62	XP_024360482.1	Physcomitrella patens
63	XP_024403986.1	Physcomitrella patens
Mes 64	ME000051S08078	Mesotaenium endlicherianum
Mes 65	ME000051S08080	Mesotaenium endlicherianum
Mes 66	ME000137S00594	Mesotaenium endlicherianum
Mes 67	WDCW_5899	Mesotaenium endlicherianum
Mes 68	WDCW_5900	Mesotaenium endlicherianum
69	XP_002972516.2	Selaginella moellendorffii	SmGT34B1
70	XP_024359369.1	Physcomitrella patens
71	XP_024402671.1	Physcomitrella patens
72	XP_024402886.1	Physcomitrella patens
73	XP_015618723.1	Oryza sativa Japonica Group
74	XP_025879368.1	Oryza sativa Japonica Group
AtXXT4 75	At1g18690.1	Arabidopsis thaliana	AtXXT4
AtXXT3 76	At5g07720.1	Arabidopsis thaliana	AtXXT3
AtXXT5 77	At1g74380.1	Arabidopsis thaliana	AtXXT5
78	SM000081S22676	Spirogloea muscicola
79	SM000295S11270	Spirogloea muscicola
80	SM000211S06648	Spirogloea muscicola
81	XP_015631442.1	Oryza sativa Japonica Group
AtXXT2 82	At4g02500.1	Arabidopsis thaliana	AtXXT2
AtXXT1 83	At3g62720.1	Arabidopsis thaliana	AtXXT1
Spi 84	HAOX_1960	Spirogyra sp.
Cyl 85	VAZE_54919	Cylindrocystis sp.
Cyl 86	RPGL_114716	Cylindrocystis brebissonii
Cyl 87	JOJQ_5308	Cylindrocystis cushleckae
Mes 88	NBYP_55039	Mesotaenium kramstei
89	XP_002967572.2	Selaginella moellendorffii	SmGT34A2
90	XP_002990826.1	Selaginella moellendorffii	SmGT34A1
91	XP_024362183.1	Physcomitrella patens
92	XP_024372288.1	Physcomitrella patens
93	XP_024383470.1	Physcomitrella patens
94	XP_024390399.1	Physcomitrella patens
95	XP_024372742.1	Physcomitrella patens
96	g10903.t1	Chara braunii
97	g46807.t1	Chara braunii
98	g46751.t1	Chara braunii
99	g19506.t1	Chara braunii
100	g23360.t1	Chara braunii
101	g40065.t1	Chara braunii
102	g37963.t1	Chara braunii
103	g37953.t1	Chara braunii
104	g37951.t1	Chara braunii

## Sheet: Fig. S2_GT47
Key	Accession, locus or 1Kp-ID	Species	Gene name					Not included in tree due to very high similarity to sequences already in the tree
Cyl 1	JOJQ_41966	Cylindrocystis cushleckae						Coleochaete orbicularis
Mes 2	NBYP_9980	Mesotaenium kramstei						MW149252, note this is the second new Coleochate sequence, CoGT47A2 whose position is the tree cannot be resolved from CoGT47A1
Mes 3	WDCW_5115	Mesotaenium endlicherianum						Physcomitrella patens
Mes 4	ME000052S08138	Mesotaenium endlicherianum						XP_024402910.1 Note: undecided whether this or XP_024402905.1 encodes PpXDT
Mes 5	ME000137S00603	Mesotaenium endlicherianum						XP_024391983.1
Spi 6	HAOX_25032	Spirogyra sp.						Selaginella moellendorfii
7	SM000091S24626	Spirogloea muscicola						XP_002978051.1
8	SM000160S02530	Spirogloea muscicola						XP_002987705.2
9	SM000053S17437	Spirogloea muscicola						XP_002987744.2
10	SM000005S17118	Spirogloea muscicola						XP_002990407.2
11	SM000138S00059	Spirogloea muscicola						XP_002993747.1
12	SM000004S15123	Spirogloea muscicola						XP_024517258.1
13	At4g22580	Arabidopsis thalinana						XP_024517501.1
14	XP_015613200.1.	Oryza sativa Japonica Group						XP_024517505.1
15	XP_002966690	Selaginella moellendorfii	SmGT47A8					XP_024526349.1
16	XP_002983189	Selaginella moellendorfii	SmGT47A7					XP_024529033.1
17	XP_002974388	Selaginella moellendorfii	SmGT47A6					XP_024529891.1
18	XP_024369432.1.	Physcomitrella patens						XP_024531286.1
19	XP_024392418.1.	Physcomitrella patens						XP_024535442.1
20	XP_024391982.1.	Physcomitrella patens
21	XP_024392397.1.	Physcomitrella patens
22	XP_024374807.1.	Physcomitrella patens
23	WDGV_53794	Cosmarium subtumidum
24	MOYY_21718	Pleurotaenium trabecula
25	MCHJ_2657	Micrasterias fimbriata
26	WDGV_56051	Cosmarium subtumidum
27	BHBK_49741	Cosmarium tinctum
28	DFDS_40648	Desmidium aptogonum
29	MCHJ_632	Micrasterias fimbriata
30	YSQT_7762	Penium exiguum
31	GGWH_5265	Onychonema laeve
32	HJVM_15344	Cosmarium ochthodes
33	WDGV_54570	Cosmarium subtumidum
34	ISHC_9377	Staurastrum sebaldi
35	BHBK_49813	Cosmarium tinctum
36	MCHJ_360	Micrasterias fimbriata
37	GGWH_9281	Onychonema laeve
38	BHBK_8971	Cosmarium tinctum
39	WDGV_61	Cosmarium subtumidum
40	MNNM_44710	Cosmarium granatum
41	GGWH_2610	Onychonema laeve
42	DFDS_40625	Desmidium aptogonum
43	WDGV_11681	Cosmarium subtumidum
44	WDGV_11682	Cosmarium subtumidum
45	WDGV_11683	Cosmarium subtumidum
46	GGWH_48855	Onychonema laeve
47	GGWH_13882	Onychonema laeve
48	MCHJ_5205	Micrasterias fimbriata
49	WDGV_54372	Cosmarium subtumidum
50	YSQT_8806	Penium exiguum
51	WDGV_55630	Cosmarium subtumidum
52	MNNM_5295	Cosmarium granatum
53	GGWH_8661	Onychonema laeve
54	DFDS_40362	Desmidium aptogonum
55	MOYY_99011	Pleurotaenium trabecula
56	WDGV_55309	Cosmarium subtumidum
57	HJVM_30451	Cosmarium ochthodes
Mes 58	ME000137S00602	Mesotaenium endlicherianum
Mes 59	ME000051	Mesotaenium endlicherianum
Mes 60	ME000051S08081	Mesotaenium endlicherianum
Mes 61	ME000206S02980	Mesotaenium endlicherianum
Mes 62	ME000206S02984	Mesotaenium endlicherianum
Mes 63	ME000206S02976	Mesotaenium endlicherianum
Mes 64	ME000373S06308	Mesotaenium endlicherianum
Mes 65	ME000137S00601	Mesotaenium endlicherianum
Mes 66	ME000051S08083	Mesotaenium endlicherianum
Mes 67	ME000051	Mesotaenium endlicherianum
68	SM000038S14309	Spirogloea muscicola
69	SM000016S01901	Spirogloea muscicola
70	SM000014S00357	Spirogloea muscicola
71	XP_024376568.1.	Physcomitrella patens
72	XP_024395502.1.	Physcomitrella patens
73	XP_024400021.1.	Physcomitrella patens
74	XP_024394533.1.	Physcomitrella patens
MpXUT1 75	APT68030.1	Marchantia polymorpha	MpXUT1
76	At5g41250	Arabidopsis thalinana
AtXUT1 77	At1g63450	Arabidopsis thalinana	AtXUT1
78	XP_002987775	Selaginella moellendorfii	SmGT47A3
79	XP_002987516	Selaginella moellendorfii	SmGT47A1
80	XP_002968080	Selaginella moellendorfii	SmGT47A2
81	SM000010S04187	Spirogloea muscicola
82	SM000162S02371	Spirogloea muscicola
83	SM000239S08062	Spirogloea muscicola
Spi 84	HAOX_4666	Spirogyra sp.
Cyl 85	YOXI_10345	Cylindrocystis brebissonii
Cyl 86	VAZE_5371	Cylindrocystis sp.
Cyl 87	JOJQ_6808	Cylindrocystis cushleckae
Mes 88	NBYP_56038	Mesotaenium kramstei
89	ZRMT_9735	Mougeotia sp.
Mes 90	HKZW_12328	Mesotaenium caldariorum
Mes 91	WDCW_8056	Mesotaenium endlicherianum
Mes 92	WSJO_7742	Mesotaenium braunii
93	YSQT_1682	Penium exiguum
94	GGWH_13356	Onychonema laeve
95	WDGV_13344	Cosmarium subtumidum
96	BHBK_10408	Cosmarium tinctum
97	XP_024369788.1.	Physcomitrella patens
Mes 98	HKZW_48266	Mesotaenium caldariorum
Mes 99	NBYP_54643	Mesotaenium kramstei
Cyl 100	JOJQ_6883	Cylindrocystis cushleckae
101	kfl00158_0210	Klebsormidium flaccidum
102	kfl00096_0020	Klebsormidium flaccidum
103	kfl00026_0330	Klebsormidium flaccidum
104	kfl00096_0030	Klebsormidium flaccidum
105	kfl00517_0080	Klebsormidium flaccidum
106	kfl00046_0180	Klebsormidium flaccidum
107	XP_002977479	Selaginella moellendorfii		NCBI reference Sequence predicted to be a xyloglucan galactosyltransferase XLT2
108	XP_002963757	Selaginella moellendorfii	SmGT47A4	NCBI reference Sequence predicted to be a xyloglucan galactosyltransferase XLT2
109	XP_015635512.1.	Oryza sativa Japonica Group
110	XP_015642705.1.	Oryza sativa Japonica Group
111	XP_015642704.1.	Oryza sativa Japonica Group
AtXLT2 112	At5g62220	Arabidopsis thalinana	AtXLT2
113	Solyc02g092840.1.1	Solanum lycopersicum
SlXST1 114	XP_004243615.1	Solanum lycopersicum	SlXST1
SlXST2 115	XP_004243499.1	Solanum lycopersicum	SlXST2
Col 116	QPDY_30307	Coleochaete irregularis
Col 117	QPDY_30999	Coleochaete irregularis
Col 118	VQBJ_1093	Coleochaete scutata
Col 119	QPDY_2538	Coleochaete irregularis
Col 120	QPDY_5607	Coleochaete irregularis
Col 121	QPDY_4116	Coleochaete irregularis
Col 122	VQBJ_3312	Coleochaete scutata
Col 123	QPDY_4177	Coleochaete irregularis
Col 124	QPDY_28889	Coleochaete irregularis
Col 125	VQBJ_11497	Coleochaete scutata
Col 126	VQBJ_10200	Coleochaete scutata
Col 127	MW149251	Coleochaete orbicularis	CoGT47A1
Col 128	QPDY_3531	Coleochaete irregularis
Col 129	QPDY_31197	Coleochaete irregularis
Mes 130	WSJO_7777	Mesotaenium braunii
131	ZRMT_1767	Mougeotia sp.
Mes 132	NBYP_55876	Mesotaenium kramstei
Mes 133	HKZW_48093	Mesotaenium caldariorum
Cyl 134	JOJQ_41145	Cylindrocystis cushleckae
Cyl 135	JOJQ_40558	Cylindrocystis cushleckae
Cyl 136	JOJQ_40557	Cylindrocystis cushleckae
Cyl 137	RPGL_30087	Cylindrocystis brebissonii
Cyl 138	YOXI_3168	Cylindrocystis brebissonii
Cyl 139	RPGL_30016	Cylindrocystis brebissonii
Mes 140	HKZW_10139	Mesotaenium caldariorum
Cyl 141	JOJQ_41910	Cylindrocystis cushleckae
Mes 142	NBYP_56205	Mesotaenium kramstei
Cyl 143	VAZE_53598	Cylindrocystis sp.
Cyl 144	YOXI_55544	Cylindrocystis brebissonii
Mes 145	NBYP_10561	Mesotaenium kramstei
Cyl 146	JOJQ_40807	Cylindrocystis cushleckae
Cyl 147	YOXI_55418	Cylindrocystis brebissonii
Cyl 148	VAZE_3536	Cylindrocystis sp.
149	XP_002969555	Selaginella moellendorfii	SmGT47A9
PpXDT 150	XP_024402905.1/XP_024402910.1	Physcomitrella patens	PpXDT
151	XP_024361367.1.	Physcomitrella patens
PpXLT2 152	XP_024356748.1.	Physcomitrella patens	PpXLT2
153	At1g68470	Arabidopsis thalinana
154	XP_024517500	Selaginella moellendorfii
155	XP_024519970	Selaginella moellendorfii
156	XP_024398313.1.	Physcomitrella patens
157	XP_024364975.1.	Physcomitrella patens
158	XP_024364975.1.	Physcomitrella patens
159	XP_024366104.1.	Physcomitrella patens
160	XP_002987812	Selaginella moellendorfii	SmGT47A5
161	XP_025879507.1.	Oryza sativa Japonica Group
162	XP_015628512.1.	Oryza sativa Japonica Group
163	XP_015613213.1.	Oryza sativa Japonica Group
164	XP_015613905.1.	Oryza sativa Japonica Group
165	XP_025877543.1.	Oryza sativa Japonica Group
166	XP_015619457.1.	Oryza sativa Japonica Group
167	XP_015613822.1.	Oryza sativa Japonica Group
168	XP_015613924.1.	Oryza sativa Japonica Group
169	XP_015633037.1.	Oryza sativa Japonica Group
AtMUR3 170	At2g20370	Arabidopsis thalinana	AtMUR3
171	At2g29040	Arabidopsis thalinana
172	At4g13990	Arabidopsis thalinana
173	At2g31990	Arabidopsis thalinana
174	At2g32750	Arabidopsis thalinana
175	At2g32740	Arabidopsis thalinana
176	FFGR_1184	Netrium digitus
177	AEKF_8008	Penium margaritaceum
178	MOYY_13399	Pleurotaenium trabecula
179	WDGV_54550	Cosmarium subtumidum
180	BHBK_5406	Cosmarium tinctum
181	GGWH_13118	Onychonema laeve
Mes 182	HKZW_13592	Mesotaenium caldariorum
183	ZRMT_32151	Mougeotia sp.
Cyl 184	VAZE_55450	Cylindrocystis sp.
Cyl 185	YOXI_56511	Cylindrocystis brebissonii

## Sheet: Fig. S2_Penium genome GT47A
Locus annotated in paper* as XyG GalT	Neighbors in the GT47 clade A tree figure		Comment
pm007858g0030	Mesotaenium Mes98	Mes99 and Cylindrocystis Cyl100	In a branch subtending the XLT2 subclade
pm022078g0050	Mesotaenium Mes98	Mes99 and Cylindrocystis Cyl100	In a branch subtending the XLT2 subclade
pm022619g0010
pm044748g0010
pm240303g0010
pm026210g0030
pm018681g0020
pm023312g0010
pm013059g0020
pm023312g0020
pm009917.t1
pm019650g0010
pm001936g0010
pm019789.t1
pm011483.t1
pm012981.t1
pm068701g0010
pm013554g0010
pm010363g0010
pm052851g0010
pm023830g0010	107 Selaginella SmGT47A10	108 Selaginella SmGT47A4	probable fragment tentatively assigned to XLT2 clade
pm005742g0030
pm242969g0010
pm123914g0010
pm010847g0020
pm017183g0020
pm013375g0020
pm010906g0010
pm034790g0010	93 Penium YSQT_1682	94 Onychonema GGWH_13356	probable fragment in a branch subtending the subclade of MpXUT1 and AtXUT1
pm014743g0010	93 Penium YSQT_1682	94 Onychonema GGWH_13356	probable fragment in a branch subtending the subclade of MpXUT1 and AtXUT1
pm007966g0010	93 Penium YSQT_1682	94 Onychonema GGWH_13356	probable fragment in a branch subtending the subclade of MpXUT1 and AtXUT1
pm021188.t1	93 Penium YSQT_1682	94 Onychonema GGWH_13356	probable fragment in a branch subtending the subclade of MpXUT1 and AtXUT1
pm035590g0010	93 Penium YSQT_1682	94 Onychonema GGWH_13356	probable fragment in a branch subtending the subclade of MpXUT1 and AtXUT1
pm000037g0010
pm001253g0050
pm000638g0010
pm027763g0010
pm003136g0080
pm006214g0020
pm015954g0010
pm074421g0010
pm009133g0010
pm012772g0010
pm003221g0090
pm013878g0010
pm001205g0030
pm004193g0010
pm026575g0010
pm004420g0030
pm023072.t1
pm089594g0010
pm004420g0040
pm191223g0010
pm000037.t2
pm001253g0080
pm012233g0020
pm017053g0010
pm012233.t1
pm018735g0020
pm018735g0010
pm022102g0010
pm011497.t1
pm014096g0010
pm001479.t1
pm014438.t1
pm184471g0010
pm011813g0010
pm040138g0010
pm002144.t1
pm012277g0030
pm007225g0020
pm052590g0010
pm012252g0040
pm043394g0030
pm012252g0020
pm013891.t1
* Jiao C, Sørensen I, Sun X, Sun H, Behar H, Alseekh S, Philippe G, Palacio Lopez K, Sun L, Reed R, Jeon S, Kiyonami R, Zhang S, Fernie AR, Brumer H, Domozych DS, Fei Z, Rose JKC (2020) The Penium margaritaceum Genome: Hallmarks of the Origins of Land Plants. Cell 181: 1097–1111.e12

## Sheet: Fig. S3_GT37
Key	Accession, locus of 1KP-ID	Species	Gene name					Not included in tree due to very high similarity to sequences already in the tree
1	SM000107S14029	Spirogloea muscicola						Selaginella moellendorfii
2	SM000380S14646	Spirogloea muscicola						XP_024533575.1
3	SM000192S04905	Spirogloea muscicola						XP_024532687.1
4	XP_024377526.1	Physcomitrella patens						XP_002992442.1
5	XP_024375876.1	Physcomitrella patens						XP_002980677.1
6	XP_024532687.1	Selaginella moellendorffii						XP_024544875.1
7	XP_002971815.1	Selaginella moellendorffii						XP_024520479.1
8	XP_002989072.2	Selaginella moellendorffii						XP_024520697.1
9	XP_002969317.2	Selaginella moellendorffii						XP_024542443.1
10	XP_024371333.1	Physcomitrella patens						XP_024518131.1
11	EFJ26188.1	Selaginella moellendorffii	SmGT37A2					XP_002970660.2
12	XP_024522837.1	Selaginella moellendorffii
13	g30622.t1	Chara braunii
14	g22908.t1	Chara braunii
15	g31959.t1	Chara braunii
Cyl 16	YOXI_6325	Cylindrocystis brebissonii
Cyl 17	VAZE_7627	Cylindrocystis sp.
Cyl 18	RPGL_6848	Cylindrocystis brebissonii
Cyl 19	YOXI_3517	Cylindrocystis brebissonii
Cyl 20	VAZE_54967	Cylindrocystis sp.
Cyl 21	RPGL_18778	Cylindrocystis brebissonii
Cyl 22	RPGL_12746	Cylindrocystis brebissonii
Cyl 23	YOXI_3442	Cylindrocystis brebissonii
Cyl 24	VAZE_3838	Cylindrocystis sp.
Cyl 25	VAZE_1887	Cylindrocystis sp.
Net 26	FFGR_11401	Netrium digitus
27	MNNM_44498	Cosmarium granatum
28	BHBK_8391	Cosmarium tinctum
Cyl 29	RPGL_18109	Cylindrocystis brebissonii
Cyl 30	YOXI_55231	Cylindrocystis brebissonii
Cyl 31	VAZE_54372	Cylindrocystis sp.
Mes 32	HKZW_7445	Mesotaenium caldariorum
Cyl 33	JOJQ_40725	Cylindrocystis cushleckae
Mes 34	NBYP_53491	Mesotaenium kramstei
35	YSQT_7719	Penium exiguum
36	MNNM_44620	Cosmarium granatum
37	WDGV_54599	Cosmarium subtumidum
38	BHBK_9876	Cosmarium tinctum
39	HJVM_21244	Cosmarium ochthodes
40	WDGV_55550	Cosmarium subtumidum
41	WDGV_55204	Cosmarium subtumidum
42	WDGV_5317	Cosmarium subtumidum
Mes 43	WSJO_2192	Mesotaenium braunii
44	MNNM_1315	Cosmarium granatum
45	WDGV_12666	Cosmarium subtumidum
46	HJVM_7148	Cosmarium ochthodes
Mes 47	HKZW_12410	Mesotaenium caldariorum
Mes 48	HKZW_13973	Mesotaenium caldariorum
Cyl 49	JOJQ_5627	Cylindrocystis cushleckae
Mes 50	NBYP_10851	Mesotaenium kramstei
Mes 51	WSJO_2863	Mesotaenium braunii
Mes 52	WSJO_9253	Mesotaenium braunii
Mes 53	NBYP_2977	Mesotaenium kramstei
Mes 54	NBYP_10359	Mesotaenium kramstei
Cyl 55	JOJQ_7688	Cylindrocystis cushleckae
Mes 56	WDCW_1126	Mesotaenium endlicherianum
Mes 57	ME000005S08566	Mesotaenium endlicherianum
Col 58	VQBJ_8526	Coleochaete scutata
Mes 59	WDCW_7236	Mesotaenium endlicherianum
Mes 60	HKZW_4103	Mesotaenium caldariorum
Mes 61	NBYP_7454	Mesotaenium kramstei
Cyl 62	JOJQ_40698	Cylindrocystis cushleckae
Cyl 63	JOJQ_7931	Cylindrocystis cushleckae
Cyl 64	JOJQ_8665	Cylindrocystis cushleckae
Mes 65	HKZW_48149	Mesotaenium caldariorum
Mes 66	WDCW_48363	Mesotaenium endlicherianum
Cyl 67	JOJQ_40684	Cylindrocystis cushleckae
Cyl 68	YOXI_55463	Cylindrocystis brebissonii
Cyl 69	VAZE_54666	Cylindrocystis sp.
Cyl 70	RPGL_13198	Cylindrocystis brebissonii
Mes 71	NBYP_9959	Mesotaenium kramstei
Cyl 72	JOJQ_2851	Cylindrocystis cushleckae
Col 73	QPDY_5821	Coleochaete irregularis
Col 74	QPDY_1319	Coleochaete irregularis
Col 75	QPDY_1320	Coleochaete irregularis
76	SM000137S00479	Spirogloea muscicola
77	SM000067S20337	Spirogloea muscicola
78	SM000009S23502	Spirogloea muscicola
79	kfl00218_0090	Klebsormidium flaccidum
80	kfl00010_0130	Klebsormidium flaccidum
81	kfl01133_0010	Klebsormidium flaccidum
82	kfl00073_0140	Klebsormidium flaccidum
83	XP_024374254.1	Physcomitrella patens
84	XP_024380519.1	Physcomitrella patens
85	XP_024392232.1	Physcomitrella patens
86	XP_024360081.1	Physcomitrella patens
87	XP_024361337.1	Physcomitrella patens
88	XP_015623304.1	Oryza sativa Japonica Group
89	At1g74420	Arabidopsis thaliana
PsFT1 90	AAF62896.1	Pisum sativum	PsFT1
91	At2g03210	Arabidopsis thaliana
AtFUT1 92	At2g03220	Arabidopsis thaliana	AtFUT1
AtFUT8 93	At1g14100	Arabidopsis thaliana	AtFUT8
AtFUT6 94	At1g14080	Arabidopsis thaliana	AtFUT6
AtFUT4 95	At2g15390	Arabidopsis thaliana	AtFUT4
96	At2g15370	Arabidopsis thaliana
97	At2g15350	Arabidopsis thaliana
98	XP_025878706.1	Oryza sativa Japonica Group
99	XP_015642108.1	Oryza sativa Japonica Group
100	XP_015642602.2	Oryza sativa Japonica Group
101	XP_015642240.2	Oryza sativa Japonica Group
102	XP_015625326.1	Oryza sativa Japonica Group
103	XP_015642590.2	Oryza sativa Japonica Group
104	XP_025881826.1	Oryza sativa Japonica Group
105	XP_025878702.1	Oryza sativa Japonica Group
106	XP_025878704.1	Oryza sativa Japonica Group
107	XP_015626685.1	Oryza sativa Japonica Group
108	XP_015642589.2	Oryza sativa Japonica Group
109	XP_015611398.1	Oryza sativa Japonica Group
110	XP_015636354.1	Oryza sativa Japonica Group
111	XP_015636355.1	Oryza sativa Japonica Group
112	XP_015650436.1	Oryza sativa Japonica Group
113	XP_025881827.1	Oryza sativa Japonica Group
114	XP_024394573.1	Physcomitrella patens
115	XP_024390366.1	Physcomitrella patens
116	XP_024518471.1	Selaginella moellendorffii
117	XP_024520178.1	Selaginella moellendorffii
118	XP_002980656.2	Selaginella moellendorffii
119	XP_024528634.1	Selaginella moellendorffii
120	XP_024539944.1	Selaginella moellendorffii
121	XP_024520480.1	Selaginella moellendorffii
122	XP_024520789.1	Selaginella moellendorffii
123	XP_024517637.1	Selaginella moellendorffii
Cyl 124	YOXI_1642	Cylindrocystis brebissonii
Cyl 125	YOXI_1644	Cylindrocystis brebissonii
Cyl 126	YOXI_54831	Cylindrocystis brebissonii
Cyl 127	YOXI_9592	Cylindrocystis brebissonii
Mes 128	NBYP_7835	Mesotaenium kramstei
Cyl 129	YOXI_6329	Cylindrocystis brebissonii
Cyl 130	VAZE_53203	Cylindrocystis sp.
131	XP_024537693.1	Selaginella moellendorffii
132	XP_024518487.1	Selaginella moellendorffii	SmGT37A1
133	SM000105S13851	Spirogloea muscicola
134	SM000059S18646	Spirogloea muscicola

## Sheet: Fig. S4 rawdata
			Enzyme	E-XEGP		E-XEGP	0		0
			Antibody	LM15		LM25	LM15		LM25
	Extraction	Sample	Species	1	2	3	4	5	6	7	8	9	10	11	12	13	14	15	16	17	18
1	CDTA	1	1	0.000757	0.007355	0.000292	0.00054	0.004968	0.000234	0.000414	0.001769	0.000276	0.000198	0.000119	0.00015	0.001463	0.005281	7.4e-05	0.000975	0.004822	0.000757
2	CDTA	1	2	0.000458	0.000668	1.5e-05	1.3e-05	0.000418	9.2e-05	0.000357	0.000126	1.4e-05	0.000107	8.2e-05	0.000144	0.00015	0.000732	9.7e-05	0.000185	0.000548	0.000227
3	CDTA	1	3	4.7e-05	0.000115	7e-05	0	1.1e-05	0	0.000139	0	3.7e-05	1.9e-05	0.000282	5.5e-05	0.000152	0.000159	0.000203	0.000147	8.3e-05	0.000106
4	CDTA	1		0.000420667	0.00271267	0.000125667	0.000184333	0.001799	0.000108667	0.000303333	0.000631667	0.000109	0.000108	0.000161	0.000116333	0.000588333	0.00205733	0.000124667	0.000435667	0.00181767	0.000363333
1	CDTA	2	1	0.00014	0.000217	5.7e-05	0.000213	0.00464	5.6e-05	0.000232	0.000132	0.000217	6.4e-05	5e-05	0.000156	0.000314	0.000379	0.000138	0.000283	0.000192	0
2	CDTA	2	2	0	1.8e-05	0.005557	0.00011	0.000154	6.9e-05	0	3.7e-05	0	4.4e-05	2e-06	4.3e-05	7.7e-05	0.000265	1.7e-05	0.000288	1.8e-05	3.4e-05
3	CDTA	2	3	3.6e-05	9.7e-05	0	6.2e-05	0.00014	2.1e-05	0	5.1e-05	0	2.5e-05	0	0	1e-05	2e-06	6.7e-05	0.000251	0.000151	4.4e-05
4	CDTA	2		5.86667e-05	0.000110667	0.00187133	0.000128333	0.00164467	4.86667e-05	7.73333e-05	7.33333e-05	7.23333e-05	4.43333e-05	1.73333e-05	6.63333e-05	0.000133667	0.000215333	7.4e-05	0.000274	0.000120333	2.6e-05
1	CDTA	3	1	3e-06	8.8e-05	1e-06	6.8e-05	6.5e-05	0.000253	0.000263	0.000845	0.000313	8.4e-05	1.1e-05	0.00035	5.6e-05	0.000171	0.000157	7.2e-05	0.000106	0.000315
2	CDTA	3	2	0	6.9e-05	2e-05	2e-05	7.6e-05	9.6e-05	1.6e-05	1e-06	4.5e-05	9e-05	0	0.000114	1e-06	0.000152	2.2e-05	0.000213	9.5e-05	7.4e-05
3	CDTA	3	3	0	0.000197	0.000985	0	6.7e-05	7.8e-05	0	6.8e-05	0	0.000104	0	1.8e-05	2.1e-05	0.000107	0.000122	0.000177	0.000147	2.5e-05
4	CDTA	3		1e-06	0.000118	0.000335333	2.93333e-05	6.93333e-05	0.000142333	9.3e-05	0.000304667	0.000119333	9.26667e-05	3.66667e-06	0.000160667	2.6e-05	0.000143333	0.000100333	0.000154	0.000116	0.000138
1	CDTA	4	1	0.000363	0.000251	8.7e-05	3e-05	0.000175	0.000465	2.2e-05	0.000218	0.000544	0.000135	3.3e-05	0.001713	2.8e-05	4.2e-05	0.000333	0.000104	0.0001	0.000424
2	CDTA	4	2	1e-05	0.000477	0	9e-06	0	6.6e-05	0	2.4e-05	3e-06	5.9e-05	0	0.000112	8e-06	0.000153	8.5e-05	0.000544	2.3e-05	7.3e-05
3	CDTA	4	3	4.8e-05	3.8e-05	0	9.8e-05	0	4e-05	0	1.1e-05	0	6.2e-05	6.8e-05	6.2e-05	6.7e-05	4.4e-05	0.000174	1e-05	0	6.6e-05
4	CDTA	4		0.000140333	0.000255333	2.9e-05	4.56667e-05	5.83333e-05	0.000190333	7.33333e-06	8.43333e-05	0.000182333	8.53333e-05	3.36667e-05	0.000629	3.43333e-05	7.96667e-05	0.000197333	0.000219333	4.1e-05	0.000187667
1	CDTA	5	1	3.1e-05	0.000108	0.000215	0.000432	0.000246	0.000593	0.000169	0.00019	0.000492	8.6e-05	6.3e-05	0.001677	0.000257	0.000274	0.000378	3.8e-05	8.4e-05	0.001444
2	CDTA	5	2	0	0.00011	0.005295	8.5e-05	5.4e-05	5.2e-05	9.3e-05	0	0	6e-05	0	6.7e-05	0.000269	0.000131	0.000117	7.4e-05	0	8.3e-05
3	CDTA	5	3	2.4e-05	7.5e-05	2.1e-05	4.1e-05	6.2e-05	1.2e-05	5.5e-05	5.4e-05	9.2e-05	8.7e-05	5.2e-05	8.1e-05	7e-06	5.4e-05	0.000121	0	2.1e-05	4.5e-05
4	CDTA	5		1.83333e-05	9.76667e-05	0.00184367	0.000186	0.000120667	0.000219	0.000105667	8.13333e-05	0.000194667	7.76667e-05	3.83333e-05	0.000608333	0.000177667	0.000153	0.000205333	3.73333e-05	3.5e-05	0.000524
1	CDTA	6	1	9e-06	0.000234	0.000101	2.6e-05	0.0002	9.6e-05	2.3e-05	0	0.00044	0.00014	0	0.00051	1.9e-05	0.000187	0.000396	0	9e-06	0.00019
2	CDTA	6	2	2.7e-05	7.4e-05	5.8e-05	0	2.4e-05	0.000143	0.000899	4.6e-05	3e-06	0.000139	3.2e-05	9.5e-05	0	4.7e-05	3.6e-05	2.5e-05	3.4e-05	0.000136
3	CDTA	6	3	0	0.000141	4.2e-05	5.4e-05	6.6e-05	3.8e-05	0.00014	1.9e-05	1e-06	6.5e-05	5.7e-05	3e-06	5e-06	7e-05	6.5e-05	0	1.2e-05	6.6e-05
4	CDTA	6		1.2e-05	0.000149667	6.7e-05	2.66667e-05	9.66667e-05	9.23333e-05	0.000354	2.16667e-05	0.000148	0.000114667	2.96667e-05	0.000202667	8e-06	0.000101333	0.000165667	8.33333e-06	1.83333e-05	0.000130667
1	CDTA	7	1	0.000386	0.000459	0.000188	0.000197	0.000109	0.000241	0.000153	0	0.000159	0.000179	0.000285	0.000253	7.6e-05	0.000282	0.000299	8.1e-05	0.000238	0.000258
2	CDTA	7	2	9.7e-05	0.000193	0.00011	0.000123	8.5e-05	2e-06	0	7e-06	4e-06	0.000108	3.4e-05	5.8e-05	0	7.3e-05	0.000258	4.8e-05	3.3e-05	0.000162
3	CDTA	7	3	7e-06	4.1e-05	0.000129	0	6.5e-05	2.7e-05	1e-06	0	2.3e-05	5.5e-05	0.000107	5.5e-05	5.5e-05	0.000109	7.6e-05	6.7e-05	0	4.4e-05
4	CDTA	7		0.000163333	0.000231	0.000142333	0.000106667	8.63333e-05	9e-05	5.13333e-05	2.33333e-06	6.2e-05	0.000114	0.000142	0.000122	4.36667e-05	0.000154667	0.000211	6.53333e-05	9.03333e-05	0.000154667
1	CDTA	8	1	0.000219	0.00029	0.000121	0.000253	0.000426	8.4e-05	0.000191	0.001185	2e-05	0.00026	0.000285	0.000154	0.000109	0.000289	0.00025	0.000319	0.000212	0.002086
2	CDTA	8	2	0	0.001003	1.8e-05	0.000132	1.5e-05	3.1e-05	9e-06	0.000175	0	8.7e-05	3.3e-05	0	0.000195	9.1e-05	2.1e-05	5e-06	0	0.000155
3	CDTA	8	3	6e-06	0.000126	7.1e-05	8.3e-05	8.3e-05	5e-05	5.7e-05	3.3e-05	4.7e-05	6.7e-05	0.000137	6.6e-05	0.000111	3.4e-05	0.000998	3.6e-05	4e-05	2.5e-05
4	CDTA	8		7.5e-05	0.000473	7e-05	0.000156	0.000174667	5.5e-05	8.56667e-05	0.000464333	2.23333e-05	0.000138	0.000151667	7.33333e-05	0.000138333	0.000138	0.000423	0.00012	8.4e-05	0.000755333
1	CDTA	9	1	3e-05	0.00014	5.7e-05	0.000203	0.000288	0.000272	1.9e-05	9.9e-05	0	0.000115	0.000159	0	9.5e-05	0.000291	7.3e-05	2e-05	0.000131	3.6e-05
2	CDTA	9	2	0	4e-06	6.4e-05	6.6e-05	8.5e-05	0.000125	8e-06	0	0	6.3e-05	5.2e-05	6.1e-05	4.3e-05	4.4e-05	6.2e-05	1.5e-05	2.9e-05	0
3	CDTA	9	3	0	4.3e-05	0	0	6.4e-05	1.6e-05	0	0.000113	0	4.2e-05	1.3e-05	0.000116	2.2e-05	5.9e-05	0.00015	4e-05	0	6.1e-05
4	CDTA	9		1e-05	6.23333e-05	4.03333e-05	8.96667e-05	0.000145667	0.000137667	9e-06	7.06667e-05	0	7.33333e-05	7.46667e-05	5.9e-05	5.33333e-05	0.000131333	9.5e-05	2.5e-05	5.33333e-05	3.23333e-05
1	CDTA	10	1	1.9e-05	0.00023	0.000146	7.3e-05	0.000278	3.3e-05	0.000122	0.000121	4e-06	0.000152	0.000161	3.1e-05	0.000145	0.000161	9.5e-05	0.000131	7.5e-05	0.000165
2	CDTA	10	2	2.9e-05	4.3e-05	5.7e-05	3.5e-05	2.2e-05	0.000893	7e-06	5.8e-05	0	4e-06	7.3e-05	5e-06	0.000707	0	6.1e-05	0.000224	1.7e-05	4.4e-05
3	CDTA	10	3	0	5e-05	0.000186	5.9e-05	0	9e-06	0.000117	0.000205	0	3.6e-05	0.000116	0	0	8e-06	1e-06	3.7e-05	1.2e-05	0.000153
4	CDTA	10		1.6e-05	0.000107667	0.000129667	5.56667e-05	0.0001	0.000311667	8.2e-05	0.000128	1.33333e-06	6.4e-05	0.000116667	1.2e-05	0.000284	5.63333e-05	5.23333e-05	0.000130667	3.46667e-05	0.000120667
1	CDTA	11	1	0	7.6e-05	3.8e-05	0.00012	0.000218	4.2e-05	7.3e-05	0	6.5e-05	1.4e-05	0.00022	2.2e-05	2.4e-05	0.000119	4.9e-05	2.9e-05	2.9e-05	1.7e-05
2	CDTA	11	2	0	0.000447	3.2e-05	6.3e-05	1.8e-05	3.2e-05	0	1.7e-05	0	0.000118	2.7e-05	0.000366	0	6.4e-05	0.00011	6e-06	0	4.8e-05
3	CDTA	11	3	0	0	5.9e-05	9e-05	6.9e-05	1.2e-05	5e-06	0.000106	7.8e-05	5.6e-05	0.000147	9.3e-05	0	0.000138	0.000157	2.3e-05	0	2.2e-05
4	CDTA	11		0	0.000174333	4.3e-05	9.1e-05	0.000101667	2.86667e-05	2.6e-05	4.1e-05	4.76667e-05	6.26667e-05	0.000131333	0.000160333	8e-06	0.000107	0.000105333	1.93333e-05	9.66667e-06	2.9e-05
1	CDTA	12	1	4.8e-05	0.000516	0.000211	0.000102	0.000322	3.9e-05	0.000154	0.00043	4.1e-05	2.5e-05	0.000156	6.3e-05	0.000114	0.000126	0.000125	0.000449	0.000142	0.001487
2	CDTA	12	2	0	3.2e-05	2.5e-05	1.4e-05	7.7e-05	1.2e-05	0	0.000125	0	0.000104	1.7e-05	0	1.3e-05	3.9e-05	8e-05	0	2.3e-05	0.00011
3	CDTA	12	3	3.7e-05	3.4e-05	0.000252	6.1e-05	2.6e-05	0	0	4.1e-05	1.6e-05	4.2e-05	0.000138	2.3e-05	2.7e-05	0.000794	5.9e-05	4e-06	4.9e-05	4.1e-05
4	CDTA	12		2.83333e-05	0.000194	0.000162667	5.9e-05	0.000141667	1.7e-05	5.13333e-05	0.000198667	1.9e-05	5.7e-05	0.000103667	2.86667e-05	5.13333e-05	0.000319667	8.8e-05	0.000151	7.13333e-05	0.000546
1	CDTA	13	1	0	0.000118	0.000235	0.000107	0.000288	7.5e-05	0.000113	0.000528	4.5e-05	9.4e-05	0.000105	9.3e-05	9.1e-05	0.000224	0.000104	3.6e-05	9.7e-05	0.00011
2	CDTA	13	2	0	5.1e-05	9.2e-05	7.8e-05	7e-05	0.000222	1.9e-05	3.5e-05	0.000158	4.2e-05	6e-06	3.6e-05	0	0.000127	5.3e-05	9e-06	2e-05	0.000149
3	CDTA	13	3	3e-05	4e-06	7.5e-05	1e-06	1.8e-05	1.4e-05	2.3e-05	0.000178	0	4.5e-05	0.00019	0.000169	1e-06	9e-06	0	7e-06	1.5e-05	2.6e-05
4	CDTA	13		1e-05	5.76667e-05	0.000134	6.2e-05	0.000125333	0.000103667	5.16667e-05	0.000247	6.76667e-05	6.03333e-05	0.000100333	9.93333e-05	3.06667e-05	0.00012	5.23333e-05	1.73333e-05	4.4e-05	9.5e-05
1	CDTA	14	1	3.7e-05	0.000211	7.2e-05	0.000165	0.000588	1.2e-05	0.000107	9.3e-05	1.8e-05	2.4e-05	5.7e-05	6e-06	0.000134	9e-05	4.2e-05	2.9e-05	6.7e-05	9e-05
2	CDTA	14	2	2.8e-05	0.004753	7.7e-05	0	7.8e-05	0.000137	0	0.000149	4e-06	2.4e-05	2.7e-05	2.2e-05	0	4.2e-05	1.4e-05	0.000234	0	0
3	CDTA	14	3	2.2e-05	0	9.5e-05	3.1e-05	0	2.5e-05	2e-06	9.3e-05	0	0	6.1e-05	3.6e-05	2e-06	0	3.2e-05	6e-06	0	7.2e-05
4	CDTA	14		2.9e-05	0.00165467	8.13333e-05	6.53333e-05	0.000222	5.8e-05	3.63333e-05	0.000111667	7.33333e-06	1.6e-05	4.83333e-05	2.13333e-05	4.53333e-05	4.4e-05	2.93333e-05	8.96667e-05	2.23333e-05	5.4e-05
1	CDTA	15	1	0	5.1e-05	5.2e-05	0.000247	7.5e-05	7.1e-05	3.9e-05	0.000148	7.1e-05	3e-05	0.000141	6.1e-05	6.8e-05	8.7e-05	4.6e-05	7.5e-05	4.9e-05	2.9e-05
2	CDTA	15	2	0	0.000126	0	0.000105	4.7e-05	0.000103	0.000517	1.5e-05	3.8e-05	4e-05	0.000164	2.1e-05	0	1.5e-05	6.4e-05	2.7e-05	8e-06	0.000173
3	CDTA	15	3	0.000168	0	0.000181	8e-06	0.000183	0.000101	0	0	1e-06	0.000122	3.2e-05	0	8e-06	1.1e-05	4.3e-05	3e-05	0	4.5e-05
4	CDTA	15		5.6e-05	5.9e-05	7.76667e-05	0.00012	0.000101667	9.16667e-05	0.000185333	5.43333e-05	3.66667e-05	6.4e-05	0.000112333	2.73333e-05	2.53333e-05	3.76667e-05	5.1e-05	4.4e-05	1.9e-05	8.23333e-05
1	CDTA	16	1	0.002865	0.011102	0.001689	0.001599	0.012454	0.000498	0.001549	0.006929	0.000802	0.000387	0.001445	6.2e-05	0.004869	0.015535	0.000831	0.005277	0.018143	0.001233
2	CDTA	16	2	0.000366	0.002427	0.000134	0.000254	0.003003	0.000185	0.000333	0.001941	0.000258	3.5e-05	0.000117	0.0001	0.000661	0.002489	0.000142	0.000793	0.003113	0.000102
3	CDTA	16	3	2e-06	0.000167	0.000193	4e-06	0.000348	1.1e-05	1.7e-05	0.000385	1.8e-05	4.6e-05	0.000158	5.4e-05	9e-06	0.000548	0.000171	2.5e-05	0.000222	3.5e-05
4	CDTA	16		0.00107767	0.00456533	0.000672	0.000619	0.00526833	0.000231333	0.000633	0.003085	0.000359333	0.000156	0.000573333	7.2e-05	0.00184633	0.00619067	0.000381333	0.00203167	0.00715933	0.000456667
1	CDTA	17	1	0	0.00012	8.8e-05	0.000129	0.000339	0.000115	1.3e-05	0.000165	0.000129	7e-06	8.3e-05	9.5e-05	6.5e-05	0.000215	1.7e-05	1.8e-05	0.000134	0.00025
2	CDTA	17	2	0	4e-06	8.7e-05	3.3e-05	2.4e-05	0.000164	2.3e-05	0.00034	2e-05	1.9e-05	2e-05	7.3e-05	1e-06	8.7e-05	8e-06	6e-06	5.1e-05	0.000206
3	CDTA	17	3	0	8.9e-05	3.1e-05	4e-06	3.8e-05	5.9e-05	5.2e-05	9e-06	2.1e-05	9.2e-05	7.1e-05	2.6e-05	2.3e-05	3.8e-05	2.1e-05	4.1e-05	3e-05	8.5e-05
4	CDTA	17		0	7.1e-05	6.86667e-05	5.53333e-05	0.000133667	0.000112667	2.93333e-05	0.000171333	5.66667e-05	3.93333e-05	5.8e-05	6.46667e-05	2.96667e-05	0.000113333	1.53333e-05	2.16667e-05	7.16667e-05	0.000180333
1	CDTA	18	1	0.031926	0.000485	2e-06	0.031279	0.000548	2.5e-05	0.025722	0.000352	0.000149	0.027124	0.000175	7.8e-05	0.031063	0.000269	9.8e-05	0.030422	0.000278	0.000249
2	CDTA	18	2	0.002919	8.5e-05	3.5e-05	0.003843	4.5e-05	2.9e-05	0.00209	0	9e-06	0.00239	2.3e-05	0.000128	0.003024	2.2e-05	2.4e-05	0.003013	0.000117	7.5e-05
3	CDTA	18	3	0.000469	4e-06	1.2e-05	0.000748	4.1e-05	1e-06	0.000532	0.000165	8.8e-05	0.000513	1.7e-05	8.5e-05	0.00069	0	3.5e-05	0.000587	5.7e-05	0.000118
4	CDTA	18		0.0117713	0.000191333	1.63333e-05	0.0119567	0.000211333	1.83333e-05	0.009448	0.000172333	8.2e-05	0.010009	7.16667e-05	9.7e-05	0.0115923	9.7e-05	5.23333e-05	0.0113407	0.000150667	0.000147333
1	CDTA	19	1	0.06573	1.9e-05	0.000119	0.064552	2.3e-05	2.7e-05	0.054826	0.000247	0.000105	0.057121	0.000127	0.001172	0.06438	9.2e-05	0.000139	0.062816	6.9e-05	0.000131
2	CDTA	19	2	0.023405	1.1e-05	5.6e-05	0.02461	6.9e-05	0.000461	0.020815	0	2e-05	0.021545	2.2e-05	6.5e-05	0.024065	3.2e-05	7.6e-05	0.023041	2.3e-05	0.000169
3	CDTA	19	3	0.005256	9.3e-05	0	0.005826	0.000105	5.9e-05	0.004148	0.000169	1e-05	0.003803	2.3e-05	6e-05	0.005574	0.000102	0.000145	0.005511	1.3e-05	0.000177
4	CDTA	19		0.0314637	4.1e-05	5.83333e-05	0.0316627	6.56667e-05	0.000182333	0.0265963	0.000138667	4.5e-05	0.0274897	5.73333e-05	0.000432333	0.0313397	7.53333e-05	0.00012	0.030456	3.5e-05	0.000159
1	CDTA	20	1	0.027974	0.0007	0.000128	0.027943	0.000985	0.000262	0.020668	0.000374	0.000142	0.022137	0.000349	2e-05	0.028232	0.000546	0.000114	0.028088	0.00029	0.000154
2	CDTA	20	2	0.004202	2.1e-05	9e-06	0.004285	0.000294	4e-05	0.003555	6.2e-05	3.7e-05	0.002289	4.6e-05	2e-05	0.004172	7.8e-05	1.8e-05	0.003783	2e-05	0
3	CDTA	20	3	0.000773	0	1.1e-05	0.00093	0.000125	0	0.000416	0.000151	0	0.000503	5.5e-05	9.6e-05	0.000673	0.001228	1.9e-05	0.000676	0.000154	4.1e-05
4	CDTA	20		0.010983	0.000240333	4.93333e-05	0.0110527	0.000468	0.000100667	0.008213	0.000195667	5.96667e-05	0.00830967	0.00015	4.53333e-05	0.0110257	0.000617333	5.03333e-05	0.010849	0.000154667	6.5e-05
1	CDTA	21	1	0.006188	0.000529	0.000216	0.006361	0.000595	0.000408	0.004193	0.000152	0.000339	0.00419	0.000286	7.5e-05	0.006182	0.000238	0.00012	0.006212	0.000157	0.000166
2	CDTA	21	2	3.5e-05	0.000135	1.2e-05	0.000356	1.7e-05	0.000111	0.000283	2e-06	4.6e-05	0.000202	7.6e-05	0	0.000232	0.000136	4.9e-05	0.000352	4.3e-05	0.000134
3	CDTA	21	3	5e-06	2.6e-05	3.8e-05	7e-05	9.1e-05	4e-06	0	9.8e-05	0	1.9e-05	0	9.8e-05	0	5e-05	4e-06	3.9e-05	3.5e-05	2e-06
4	CDTA	21		0.002076	0.00023	8.86667e-05	0.00226233	0.000234333	0.000174333	0.001492	8.4e-05	0.000128333	0.00147033	0.000120667	5.76667e-05	0.002138	0.000141333	5.76667e-05	0.002201	7.83333e-05	0.000100667
1	CDTA	22	1	0.006681	0.000221	0.000232	0.007682	0.000296	0.000202	0.004078	0.000368	4.7e-05	0.004482	0.000268	9.3e-05	0.006218	0.000154	0.000106	0.006304	8.4e-05	0.000144
2	CDTA	22	2	0.000733	2.5e-05	9.8e-05	0.000894	6.3e-05	0.000232	0.000401	9e-06	0	0.000443	9.5e-05	0.000265	0.000606	2.5e-05	2.6e-05	0.000517	5.3e-05	0
3	CDTA	22	3	4.5e-05	4.3e-05	3.6e-05	2.8e-05	4.5e-05	5.1e-05	6e-05	0.000216	0	4.3e-05	6.2e-05	1.2e-05	4.9e-05	2.6e-05	1.7e-05	0.000135	6.2e-05	1.2e-05
4	CDTA	22		0.00248633	9.63333e-05	0.000122	0.002868	0.000134667	0.000161667	0.001513	0.000197667	1.56667e-05	0.001656	0.000141667	0.000123333	0.002291	6.83333e-05	4.96667e-05	0.00231867	6.63333e-05	5.2e-05
1	CDTA	23	1	4.7e-05	0.000105	6.9e-05	2.5e-05	0.000216	0.000553	3.6e-05	0.000297	0.000861	3.8e-05	0.000255	0.000888	5.5e-05	0.000161	0.000475	4.2e-05	0.000205	0.000447
2	CDTA	23	2	0	2.4e-05	0.000129	5e-06	2.3e-05	0.000135	7e-06	5.1e-05	4.7e-05	0	7.9e-05	4.9e-05	0	7.2e-05	1.1e-05	0	8.7e-05	0.000115
3	CDTA	23	3	8e-05	4e-06	1.7e-05	9e-06	0.000136	8.1e-05	1.9e-05	5.6e-05	9e-06	3.1e-05	0.000161	3.8e-05	0	1.9e-05	2.1e-05	0	0	0.00011
4	CDTA	23		4.23333e-05	4.43333e-05	7.16667e-05	1.3e-05	0.000125	0.000256333	2.06667e-05	0.000134667	0.000305667	2.3e-05	0.000165	0.000325	1.83333e-05	8.4e-05	0.000169	1.4e-05	9.73333e-05	0.000224
1	CDTA	24	1	0.000149	0.000297	0.000111	0.000325	0.000624	0.000514	0.000297	0.00048	0.002111	0.000145	0.000427	0.001821	0.000172	0.000465	0.000499	0.000208	0.00044	0.000676
2	CDTA	24	2	3.9e-05	1.1e-05	8e-06	1.6e-05	1e-06	0.000128	0	0.000191	0.000233	1e-06	5.3e-05	0.000106	0.000115	3.7e-05	3.2e-05	5e-06	8.2e-05	0.000112
3	CDTA	24	3	1.6e-05	0	0	3.6e-05	7.8e-05	8.3e-05	2.3e-05	2e-06	0.000151	1.7e-05	9.8e-05	5.4e-05	8e-06	8.2e-05	2.4e-05	7e-06	5e-05	0.000143
4	CDTA	24		6.8e-05	0.000102667	3.96667e-05	0.000125667	0.000234333	0.000241667	0.000106667	0.000224333	0.000831667	5.43333e-05	0.000192667	0.000660333	9.83333e-05	0.000194667	0.000185	7.33333e-05	0.000190667	0.000310333
1	CDTA	25	1	0.000141	0.000202	0.000212	0.000436	0.000525	0.000777	0.000369	0.000621	0.001462	0.00016	0.000182	0.001891	0.000241	0.0007	0.000509	0.000323	0.000101	0.000541
2	CDTA	25	2	2.9e-05	2.4e-05	4.8e-05	3.3e-05	2e-05	9.2e-05	0	3.2e-05	0.0002	0	2.3e-05	0.000104	2.2e-05	3.8e-05	5e-05	5e-05	6.2e-05	8.7e-05
3	CDTA	25	3	0	0.0001	4.4e-05	0.000119	7.8e-05	0.00024	6e-06	6.2e-05	2.7e-05	0	3.8e-05	1e-05	0	2.2e-05	1.5e-05	5.1e-05	3.9e-05	0.000204
4	CDTA	25		5.66667e-05	0.000108667	0.000101333	0.000196	0.000207667	0.000369667	0.000125	0.000238333	0.000563	5.33333e-05	8.1e-05	0.000668333	8.76667e-05	0.000253333	0.000191333	0.000141333	6.73333e-05	0.000277333
1	CDTA	26	1	0.060222	0.000288	0.000202	0.05998	0.000563	0.000112	0.052294	0.000528	4.6e-05	0.053784	0.000212	0.000224	0.05756	0.000155	9e-06	0.05732	4.3e-05	0.000146
2	CDTA	26	2	0.008612	9.3e-05	9.6e-05	0.009578	9.5e-05	7.6e-05	0.007117	0	2.4e-05	0.006956	3e-06	0.000117	0.007866	5e-06	0	0.008801	1e-06	3.7e-05
3	CDTA	26	3	0.00195	3.4e-05	2.8e-05	0.00255	3e-05	6.7e-05	0.001448	7.1e-05	0	0.001614	6.3e-05	0.000153	0.001772	0	5.3e-05	0.002254	4.4e-05	1.2e-05
4	CDTA	26	Chara corallina (apices)	0.0235947	0.000138333	0.000108667	0.024036	0.000229333	8.5e-05	0.0202863	0.000199667	2.33333e-05	0.0207847	9.26667e-05	0.000164667	0.0223993	5.33333e-05	2.06667e-05	0.0227917	2.93333e-05	6.5e-05
1	CDTA	27	1	0.081815	0.000265	0.000114	0.07997	0.000776	0.000236	0.068571	0.000189	0.000143	0.070732	0.000359	0.000142	0.078386	0.000332	0.000159	0.076484	0.00014	9.1e-05
2	CDTA	27	2	0.029984	7.6e-05	4e-05	0.029864	0.000307	0.000106	0.026965	2.6e-05	1.2e-05	0.027788	0.00016	0.000341	0.028498	0	3.6e-05	0.028484	4.2e-05	2.1e-05
3	CDTA	27	3	0.010943	0.000111	8e-05	0.012589	9.4e-05	8.2e-05	0.009598	0	0	0.009805	5.2e-05	0	0.010884	0	1.5e-05	0.012056	9e-06	2e-06
4	CDTA	27	Chara corallina	0.040914	0.000150667	7.8e-05	0.0408077	0.000392333	0.000141333	0.0350447	7.16667e-05	5.16667e-05	0.0361083	0.000190333	0.000161	0.039256	0.000110667	7e-05	0.039008	6.36667e-05	3.8e-05
1	CDTA	28	1	0.078781	0.000471	0.000137	0.078649	0.000925	0.000279	0.069588	0.000237	0.000278	0.071654	0.000603	9.1e-05	0.077867	0.000127	9.1e-05	0.077336	0.00024	0.000139
2	CDTA	28	2	0.029569	7.9e-05	0.000263	0.029574	0.000179	6.6e-05	0.026924	3.4e-05	0	0.028044	0.000164	9e-05	0.028476	0	0	0.029001	2.3e-05	1.9e-05
3	CDTA	28	3	0.013789	6.3e-05	4e-05	0.014523	9e-06	0.000149	0.012263	1.8e-05	9e-06	0.012049	7.1e-05	4e-05	0.0138	4.2e-05	2.7e-05	0.014428	3.4e-05	4e-06
4	CDTA	28	Chara corallina	0.040713	0.000204333	0.000146667	0.0409153	0.000371	0.000164667	0.0362583	9.63333e-05	9.56667e-05	0.037249	0.000279333	7.36667e-05	0.0400477	5.63333e-05	3.93333e-05	0.040255	9.9e-05	5.4e-05
1	CDTA	29	1	0.078075	0.000303	0.000233	0.078712	0.000773	0.000318	0.068887	0.00034	0.000197	0.07059	0.000332	0.000244	0.077513	0.000361	0.000201	0.070118	0.000163	0.000225
2	CDTA	29	2	0.028841	3e-05	0.0001	0.030256	7.6e-05	9e-06	0.027216	3.3e-05	3.1e-05	0.027841	0.000209	0.000264	0.028504	1.1e-05	2.7e-05	0.029218	1e-05	0.000138
3	CDTA	29	3	0.011252	0	4.6e-05	0.012727	9.2e-05	0.000157	0.010064	5.7e-05	2.3e-05	0.010421	3.9e-05	5e-06	0.01082	4e-05	6.8e-05	0.012284	7e-05	1.2e-05
4	CDTA	29	Chara corallina	0.0393893	0.000111	0.000126333	0.040565	0.000313667	0.000161333	0.035389	0.000143333	8.36667e-05	0.036284	0.000193333	0.000171	0.0389457	0.000137333	9.86667e-05	0.0372067	8.1e-05	0.000125
1	CDTA	30	1	0.056628	0.000145	0.000182	0.055029	0.000597	0.000442	0.048938	0.000578	0.000121	0.049567	0.000107	0.000221	0.054441	0.000314	1.9e-05	0.054019	0.000171	0.000115
2	CDTA	30	2	0.014339	0.000593	6.6e-05	0.015319	0.000155	0.000117	0.012261	0.000154	8.7e-05	0.01297	6.8e-05	4.2e-05	0.013756	3.2e-05	0	0.014869	0	4.5e-05
3	CDTA	30	3	0.002207	0	0.000121	0.003035	8.9e-05	1.5e-05	0.001894	7.7e-05	1e-05	0.001566	6.6e-05	5.4e-05	0.002035	2.7e-05	0.00014	0.002606	1.4e-05	7e-06
4	CDTA	30	Chara corallina	0.0243913	0.000246	0.000123	0.024461	0.000280333	0.000191333	0.021031	0.000269667	7.26667e-05	0.0213677	8.03333e-05	0.000105667	0.0234107	0.000124333	5.3e-05	0.0238313	6.16667e-05	5.56667e-05
1	CDTA	31	1	0.043884	0.00024	6e-05	0.042761	0.000271	7.6e-05	0.036732	0.000151	0.000104	0.038039	0.000241	0.000106	0.041085	0.000273	0.000106	0.041364	0.000133	5.8e-05
2	CDTA	31	2	0.006233	0	0.000144	0.006941	0.000192	0.000122	0.005339	5.4e-05	3.7e-05	0.004615	5.3e-05	0	0.005792	1.8e-05	0	0.006568	1.7e-05	0.000159
3	CDTA	31	3	0.001044	1.4e-05	6e-05	0.001207	0.000124	6.5e-05	0.000742	7.6e-05	4e-06	0.000676	5e-05	0	0.000945	6e-06	1e-05	0.001219	3.7e-05	9.7e-05
4	CDTA	31	Chara corallina	0.0170537	8.46667e-05	8.8e-05	0.0169697	0.000195667	8.76667e-05	0.014271	9.36667e-05	4.83333e-05	0.0144433	0.000114667	3.53333e-05	0.0159407	9.9e-05	3.86667e-05	0.0163837	6.23333e-05	0.000104667
1	CDTA	32	1	0.06142	0.000416	9.6e-05	0.057794	0.000456	8.1e-05	0.049356	0.000293	9.9e-05	0.052402	0.000196	0.000106	0.056965	0.00226	0.000122	0.058574	0.000228	4e-06
2	CDTA	32	2	0.019212	2e-06	0.000127	0.019813	0.000104	7e-05	0.017226	4e-05	0.000129	0.017777	3e-05	1.6e-05	0.019136	0	5.3e-05	0.020497	0	0.00011
3	CDTA	32	3	0.003851	0	0.000177	0.004428	3.2e-05	4e-05	0.003885	6e-06	8.8e-05	0.003158	0.000116	7.8e-05	0.004474	1e-06	4.7e-05	0.004455	7.7e-05	7e-06
4	CDTA	32	Chara coralina	0.028161	0.000139333	0.000133333	0.027345	0.000197333	6.36667e-05	0.023489	0.000113	0.000105333	0.0244457	0.000114	6.66667e-05	0.0268583	0.000753667	7.4e-05	0.027842	0.000101667	4.03333e-05
1	CDTA	33	1	0.036204	0.000198	0.000237	0.039041	0.000548	0.001516	0.032692	8.7e-05	0.000785	0.03347	3.1e-05	0.001903	0.037207	4e-05	0.000575	0.034107	0.000174	0.001958
2	CDTA	33	2	0.006789	5.9e-05	8.3e-05	0.008792	0.000131	0.00016	0.007221	2.7e-05	8.5e-05	0.006727	6.4e-05	0.000188	0.007882	9.5e-05	9.9e-05	0.008721	3e-06	0.000118
3	CDTA	33	3	0.001081	8.4e-05	0	0.001358	0.000105	0.000138	0.000665	1.1e-05	8.6e-05	0.000965	0.000238	8.7e-05	0.001134	0	5.5e-05	0.001712	5.7e-05	7e-06
4	CDTA	33	Nitella sp.	0.0146913	0.000113667	0.000106667	0.016397	0.000261333	0.000604667	0.013526	4.16667e-05	0.000318667	0.0137207	0.000111	0.000726	0.0154077	4.5e-05	0.000243	0.0148467	7.8e-05	0.000694333
1	CDTA	34	1	0.046435	0.000158	0.000283	0.045907	0.000468	0.000151	0.039412	0.000261	0.000227	0.040398	0.000181	0.000262	0.044173	9.4e-05	0.000197	0.04676	0.000128	0.000232
2	CDTA	34	2	0.008356	9.9e-05	1.3e-05	0.009418	0	0.000127	0.006791	0	1.8e-05	0.006939	0.000108	2e-06	0.007879	4.1e-05	0	0.009313	3e-06	0.000158
3	CDTA	34	3	0.000907	0.000135	0.000197	0.001126	6.8e-05	9.5e-05	0.000617	6.3e-05	2e-06	0.000755	5.4e-05	5e-06	0.000888	3.6e-05	1e-06	0.001321	5.2e-05	8.9e-05
4	CDTA	34	Coleochaete nitellarum	0.018566	0.000130667	0.000164333	0.018817	0.000178667	0.000124333	0.0156067	0.000108	8.23333e-05	0.0160307	0.000114333	8.96667e-05	0.0176467	5.7e-05	6.6e-05	0.0191313	6.1e-05	0.000159667
1	CDTA	35	1	0.049162	0.000162	0.000344	0.046672	0.000377	0.000397	0.040575	0.000149	0.000514	0.042994	0.000508	0.000785	0.047637	0.000273	0.000598	0.049795	0.000185	0.000507
2	CDTA	35	2	0.014623	0.00014	9.5e-05	0.014776	1.8e-05	0.000165	0.011502	7.5e-05	9.5e-05	0.012094	0.000139	8.5e-05	0.013897	0	1.4e-05	0.015637	1.4e-05	8.9e-05
3	CDTA	35	3	0.002113	4.6e-05	0.000126	0.002623	4.2e-05	0.000196	0.001762	7.7e-05	0.000134	0.001485	0.000167	7.9e-05	0.001942	0	1.1e-05	0.002677	2e-05	9.1e-05
4	CDTA	35	Coleochaete nitellarum	0.021966	0.000116	0.000188333	0.021357	0.000145667	0.000252667	0.0179463	0.000100333	0.000247667	0.0188577	0.000271333	0.000316333	0.0211587	9.1e-05	0.000207667	0.022703	7.3e-05	0.000229
1	CDTA	36	1	0.001003	0.000106	0	0.004683	1.7e-05	0	0.00394	0.00021	2.9e-05	0.003145	8.8e-05	0.000108	0.004228	0	3.3e-05	0.003945	2.6e-05	2.2e-05
2	CDTA	36	2	0.001767	0.000114	3.3e-05	0.002089	0.000171	0.000326	0.001798	0	0.00023	0.001266	0.00019	0.000344	0.001856	6e-06	0.000357	0.001917	1.6e-05	0.000365
3	CDTA	36	3	0.0001	1.4e-05	0.000337	0.000437	0	7e-05	0.000448	5.4e-05	0.000155	0.000262	0.000113	0.00011	0.000231	1e-06	6.4e-05	0.000278	6.8e-05	0.000177
4	CDTA	36	Coleochaete scutatum	0.000956667	7.8e-05	0.000123333	0.002403	6.26667e-05	0.000132	0.002062	8.8e-05	0.000138	0.00155767	0.000130333	0.000187333	0.002105	2.33333e-06	0.000151333	0.00204667	3.66667e-05	0.000188
1	CDTA	37	1	0.000161	0.000177	0.000192	0.000303	0.00028	0.000128	0.000146	0.000468	6.6e-05	2.6e-05	6.9e-05	7.8e-05	0.000339	0.000202	0	5.9e-05	0.000306	7.4e-05
2	CDTA	37	2	1.1e-05	2.6e-05	1.9e-05	3.6e-05	9.3e-05	0.0001	3.3e-05	5.9e-05	1.1e-05	0	0.000102	5.2e-05	0.000117	0.000176	0	0.000145	1.7e-05	0
3	CDTA	37	3	5e-06	4.4e-05	9.4e-05	0.000432	4.8e-05	6e-06	3.1e-05	0.000159	0	0	4e-05	3.4e-05	0	1e-05	4.9e-05	0	4e-05	6.2e-05
4	CDTA	37	Chlorokybus atmophyticus	5.9e-05	8.23333e-05	0.000101667	0.000257	0.000140333	7.8e-05	7e-05	0.000228667	2.56667e-05	8.66667e-06	7.03333e-05	5.46667e-05	0.000152	0.000129333	1.63333e-05	6.8e-05	0.000121	4.53333e-05
1	CDTA	38	1	2.6e-05	0.000138	0.000271	9.1e-05	0.000257	0.000116	2e-06	0.000226	6.6e-05	6.3e-05	0.000267	6e-05	0.000244	0.000208	2.9e-05	0.000125	0	0.000121
2	CDTA	38	2	2e-06	6.4e-05	0.000195	9.3e-05	5.1e-05	0.000212	7.6e-05	2.4e-05	0	0	8.2e-05	1.5e-05	1.5e-05	2.4e-05	2.3e-05	4.7e-05	6.6e-05	0.000109
3	CDTA	38	3	2.5e-05	8.7e-05	2.8e-05	1.8e-05	6.1e-05	7.1e-05	1.3e-05	0	0.000103	4.7e-05	2.3e-05	3.5e-05	3.1e-05	1e-06	0	4e-06	0	5.7e-05
4	CDTA	38		1.76667e-05	9.63333e-05	0.000164667	6.73333e-05	0.000123	0.000133	3.03333e-05	8.33333e-05	5.63333e-05	3.66667e-05	0.000124	3.66667e-05	9.66667e-05	7.76667e-05	1.73333e-05	5.86667e-05	2.2e-05	9.56667e-05
1	CDTA	39	1	0	0.00031	0.000156	0.000166	0.00025	3.4e-05	1.8e-05	0.000159	0.000208	0	0.000153	0.000166	0	0.000108	2.1e-05	0	5.4e-05	0
2	CDTA	39	2	1.5e-05	9.5e-05	9e-05	0.000142	2.2e-05	0.000101	0	3e-06	0	4.7e-05	0.000127	2.5e-05	0.000114	6e-05	2.7e-05	3e-06	0.000134	0
3	CDTA	39	3	0	0.000123	0.000135	7e-06	0.000143	5.9e-05	0	0.000203	0.000119	5.5e-05	0.000398	2.8e-05	4.5e-05	2.7e-05	1.6e-05	0	0	2.6e-05
4	CDTA	39		5e-06	0.000176	0.000127	0.000105	0.000138333	6.46667e-05	6e-06	0.000121667	0.000109	3.4e-05	0.000226	7.3e-05	5.3e-05	6.5e-05	2.13333e-05	1e-06	6.26667e-05	8.66667e-06
1	CDTA	40	1	0.000122	0.000339	0.000204	0.000255	5.2e-05	8.7e-05	0.000165	0.000129	0.000136	0.002137	0.000106	0.001443	0.000615	4.3e-05	0.000309	0.00032	1.8e-05	0.000445
2	CDTA	40	2	5.8e-05	0.000166	4.8e-05	2.9e-05	9.1e-05	4.7e-05	0	4.7e-05	4e-05	8.4e-05	0.000118	2.2e-05	8.2e-05	7.6e-05	3.2e-05	3.3e-05	9e-06	2e-06
3	CDTA	40	3	8.6e-05	4.2e-05	0.000199	0	0	2.5e-05	0.000252	0	0.000204	6.4e-05	0.000103	0.000332	1.9e-05	4.5e-05	4e-06	6.8e-05	8.9e-05	4.5e-05
4	CDTA	40	Entransia fimbriata	8.86667e-05	0.000182333	0.000150333	9.46667e-05	4.76667e-05	5.3e-05	0.000139	5.86667e-05	0.000126667	0.000761667	0.000109	0.000599	0.000238667	5.46667e-05	0.000115	0.000140333	3.86667e-05	0.000164
1	CDTA	41	1	0.000518	0.001362	0.000683	0.001274	0.001772	0.000321	0.003243	0.001903	0.000425	0.00049	0.000499	9.2e-05	0.001675	0.001979	0.000349	0.001463	0.001514	0.000223
2	CDTA	41	2	0.000163	0.000419	0.00021	0.000346	0.000551	0.00029	0.000495	0.000561	4.7e-05	9.5e-05	0.000119	8.5e-05	0.000219	0.000626	1.9e-05	0.00038	0.000323	1.2e-05
3	CDTA	41	3	0	0	1e-05	1.3e-05	0.000129	0.000135	5.6e-05	8e-05	0.000142	3.3e-05	5.2e-05	0	2.5e-05	5.3e-05	8e-06	7.7e-05	0.000111	5.5e-05
4	CDTA	41	Klebsormidium flaccidum	0.000227	0.000593667	0.000301	0.000544333	0.000817333	0.000248667	0.00126467	0.000848	0.000204667	0.000206	0.000223333	5.9e-05	0.000639667	0.000886	0.000125333	0.00064	0.000649333	9.66667e-05
1	CDTA	42	1	0.000206	0.000393	3.2e-05	0.000554	0.000527	0.000198	0.000356	0.000109	0.00016	0.000217	0.000109	6.5e-05	0.000408	0.000215	5.8e-05	0.000363	4.7e-05	9.7e-05
2	CDTA	42	2	3.6e-05	1.6e-05	0.000141	9e-05	2.2e-05	6.1e-05	2.4e-05	8.8e-05	4.1e-05	6e-05	5e-06	1.9e-05	8e-06	6.8e-05	3.2e-05	0.000101	5.6e-05	0
3	CDTA	42	3	5e-06	0.000123	0.000246	3.2e-05	8.8e-05	3.1e-05	0	1.6e-05	6e-05	9e-06	0.0001	0.000114	0	8.3e-05	0	5e-05	6.8e-05	0
4	CDTA	42	Klebsormidium dissectum	8.23333e-05	0.000177333	0.000139667	0.000225333	0.000212333	9.66667e-05	0.000126667	7.1e-05	8.7e-05	9.53333e-05	7.13333e-05	6.6e-05	0.000138667	0.000122	3e-05	0.000171333	5.7e-05	3.23333e-05
1	CDTA	43	1	0.000258	0.000357	0.000214	0.000553	0.000566	0.000101	0.000188	0.000216	7.5e-05	0.000389	0.000159	6.4e-05	0.000624	0.000459	0.000103	0.000456	0.000301	0
2	CDTA	43	2	0.000426	7e-05	2e-05	0.00077	7.6e-05	4.4e-05	2.1e-05	7.3e-05	3.9e-05	5.8e-05	9e-05	1.5e-05	3.2e-05	4.3e-05	5.4e-05	4.2e-05	0.00013	5.5e-05
3	CDTA	43	3	4.3e-05	6.1e-05	2.7e-05	2.3e-05	4.4e-05	6e-05	5e-06	0	0.000125	4.9e-05	6.4e-05	6e-06	1.9e-05	3.6e-05	9.6e-05	9e-05	1e-06	9.8e-05
4	CDTA	43	Klebsormidium sp.	0.000242333	0.000162667	8.7e-05	0.000448667	0.000228667	6.83333e-05	7.13333e-05	9.63333e-05	7.96667e-05	0.000165333	0.000104333	2.83333e-05	0.000225	0.000179333	8.43333e-05	0.000196	0.000144	5.1e-05
1	CDTA	44	1	0.000453	0.004453	0.000681	0.000827	0.005414	0.000395	0.001022	0.011528	0.001297	0.000198	0.001463	3.2e-05	0.000902	0.011501	0.000466	0.002025	0.009234	0.000714
2	CDTA	44	2	0.000104	0.000708	0.000163	0.000118	0.001097	4.1e-05	1.9e-05	0.001379	0.000194	7.8e-05	0.000163	3e-05	5.7e-05	0.001044	6.5e-05	0.000142	0.000805	0
3	CDTA	44	3	9.9e-05	0.000259	8.5e-05	0.000117	0.000142	4.2e-05	8.1e-05	0.000388	9e-05	4.2e-05	0.000145	6.5e-05	0.000119	0.000212	1.3e-05	4.8e-05	0.000349	0
4	CDTA	44	Mesostigma viride	0.000218667	0.00180667	0.000309667	0.000354	0.00221767	0.000159333	0.000374	0.00443167	0.000527	0.000106	0.000590333	4.23333e-05	0.000359333	0.00425233	0.000181333	0.000738333	0.00346267	0.000238
1	CDTA	45	1	3.8e-05	6e-05	2.5e-05	5.4e-05	6.4e-05	0.000109	2.4e-05	0	1e-05	0.000167	5.5e-05	6.6e-05	9.9e-05	1.6e-05	2.8e-05	6.9e-05	7.2e-05	0.000129
2	CDTA	45	2	0	0.000106	5.1e-05	1e-06	0.00013	2.9e-05	0	5.2e-05	0	0	0.000133	1.1e-05	5.9e-05	1.6e-05	3.2e-05	0	1.6e-05	1.7e-05
3	CDTA	45	3	4.6e-05	8.9e-05	2.4e-05	8.8e-05	6.7e-05	0	4e-05	3.8e-05	2.4e-05	0	6e-05	0	6e-06	1.1e-05	7e-06	9e-05	1e-06	9.5e-05
4	CDTA	45	Closterium acerosum	2.8e-05	8.5e-05	3.33333e-05	4.76667e-05	8.7e-05	4.6e-05	2.13333e-05	3e-05	1.13333e-05	5.56667e-05	8.26667e-05	2.56667e-05	5.46667e-05	1.43333e-05	2.23333e-05	5.3e-05	2.96667e-05	8.03333e-05
1	CDTA	46	1	3.7e-05	0.000258	9.4e-05	0.000233	0.00049	0.001056	3.9e-05	0.000145	0.00034	0.000105	0.000504	0.001372	0.00018	0.000602	0.000234	3.7e-05	6.3e-05	0.001109
2	CDTA	46	2	7.5e-05	0	1.8e-05	0.000108	4.9e-05	4.4e-05	0	3.5e-05	6.2e-05	6.2e-05	0.000127	3.5e-05	9e-06	9e-05	7.6e-05	7.4e-05	5e-06	6.9e-05
3	CDTA	46	3	2.8e-05	0.000133	4.4e-05	0.000132	0.0001	7e-05	3.6e-05	0.000121	2.6e-05	4.5e-05	0.000226	4.2e-05	2.1e-05	1.5e-05	6.7e-05	5.4e-05	1.1e-05	5e-06
4	CDTA	46	Closterium moniliferum	4.66667e-05	0.000130333	5.2e-05	0.000157667	0.000213	0.00039	2.5e-05	0.000100333	0.000142667	7.06667e-05	0.000285667	0.000483	7e-05	0.000235667	0.000125667	5.5e-05	2.63333e-05	0.000394333
1	CDTA	47	1	8.9e-05	0.000278	0.000147	0.00016	0.00044	0.002995	0.000195	0.000142	0.001364	0.000223	0.000366	0.005504	0.00012	0.000189	0.000462	0.000169	0.000244	0.002656
2	CDTA	47	2	8.3e-05	6.4e-05	7.3e-05	0.000121	7.3e-05	0.000135	8.5e-05	7.3e-05	8.3e-05	0.000128	0.00013	0.000149	3.3e-05	4.5e-05	0.00019	3.7e-05	6.3e-05	0.000269
3	CDTA	47	3	1.7e-05	6.8e-05	1.1e-05	2.3e-05	7.9e-05	0.0002	2e-05	3.8e-05	0	1.8e-05	0.000231	7.3e-05	5e-05	5.8e-05	4.4e-05	8.7e-05	4e-06	0.0001
4	CDTA	47	Closterium praelongum	6.3e-05	0.000136667	7.7e-05	0.000101333	0.000197333	0.00111	0.0001	8.43333e-05	0.000482333	0.000123	0.000242333	0.00190867	6.76667e-05	9.73333e-05	0.000232	9.76667e-05	0.000103667	0.00100833
1	CDTA	48	1	0.053331	0.001984	0.000333	0.052246	0.002293	0.000317	0.045827	0.001445	0.00036	0.045023	0.001423	0.000196	0.05233	0.001066	0.000375	0.054739	0.001036	0.000596
2	CDTA	48	2	0.009615	0.000312	0.000129	0.011005	0.000372	6.3e-05	0.008558	0.000174	3.3e-05	0.007889	0.000137	5.8e-05	0.010405	0.000228	0.000291	0.012035	3e-06	0.000125
3	CDTA	48	3	0.00165	0.000169	1.7e-05	0.002522	4e-05	2.5e-05	0.00181	0.000157	2.5e-05	0.001391	0.00032	4.6e-05	0.002023	8.4e-05	2.6e-05	0.002323	0	3.6e-05
4	CDTA	48	Cosmarium sp.	0.021532	0.000821667	0.000159667	0.0219243	0.000901667	0.000135	0.0187317	0.000592	0.000139333	0.018101	0.000626667	0.0001	0.021586	0.000459333	0.000230667	0.0230323	0.000346333	0.000252333
1	CDTA	49	1	0.04476	0.001096	5.3e-05	0.04637	0.002006	0.000405	0.0389	0.001326	0.000161	0.03919	0.000853	0.000263	0.044393	0.001138	0.000463	0.04012	0.001181	0.000243
2	CDTA	49	2	0.013368	0.000371	4.7e-05	0.017008	0.000371	0.000113	0.013278	0.000336	9.8e-05	0.012996	0.000256	6.2e-05	0.015749	0.000381	0.000225	0.018222	0.000294	0.000206
3	CDTA	49	3	0.002293	9.5e-05	3.7e-05	0.003943	0.000188	5.1e-05	0.002928	4.1e-05	7.1e-05	0.002352	9.6e-05	3.4e-05	0.003047	5.3e-05	6.2e-05	0.00406	6.9e-05	1.4e-05
4	CDTA	49	Cosmarium turpini	0.0201403	0.000520667	4.56667e-05	0.0224403	0.000855	0.000189667	0.0183687	0.000567667	0.00011	0.0181793	0.000401667	0.000119667	0.021063	0.000524	0.00025	0.0208007	0.000514667	0.000154333
1	CDTA	50	1	0.045128	0.002348	0.000782	0.051671	0.003273	0.000378	0.043435	0.002327	0.00055	0.044158	0.001998	0.000183	0.050171	0.002116	0.000525	0.052214	0.001492	0.000379
2	CDTA	50	2	0.008393	0.000353	0.000165	0.013539	0.000557	0.000114	0.011622	0.000567	0.000175	0.011223	0.000199	0.000205	0.013752	0.000212	0.000119	0.015964	0.000293	4.3e-05
3	CDTA	50	3	0.001235	0.000213	5.5e-05	0.00302	0.000238	0.000127	0.002048	0.00011	5.9e-05	0.001972	5e-05	5.6e-05	0.002794	7.8e-05	0.00012	0.003642	0.000113	8.1e-05
4	CDTA	50	Cosmarium turpini	0.018252	0.000971333	0.000334	0.0227433	0.001356	0.000206333	0.019035	0.00100133	0.000261333	0.0191177	0.000749	0.000148	0.022239	0.000802	0.000254667	0.02394	0.000632667	0.000167667
1	CDTA	51	1	0.0001	7.8e-05	1.6e-05	0	9.8e-05	1.7e-05	7.4e-05	0.000156	3.9e-05	7.1e-05	3.4e-05	1.3e-05	1e-06	3.6e-05	0.000129	8.9e-05	0	5.6e-05
2	CDTA	51	2	0.000242	0.000133	2e-05	6e-05	0.000235	4.8e-05	0.000109	6.7e-05	1.9e-05	1.8e-05	0.000198	7.6e-05	8.1e-05	0.000107	1.7e-05	2.8e-05	0.000101	9.3e-05
3	CDTA	51	3	7.7e-05	0.000146	2.2e-05	0.000151	0.000149	0.000267	3.4e-05	2e-05	5e-06	2.3e-05	2.8e-05	0	6.4e-05	3.3e-05	3.1e-05	6.3e-05	0.00015	0.000122
4	CDTA	51		0.000139667	0.000119	1.93333e-05	7.03333e-05	0.000160667	0.000110667	7.23333e-05	8.1e-05	2.1e-05	3.73333e-05	8.66667e-05	2.96667e-05	4.86667e-05	5.86667e-05	5.9e-05	6e-05	8.36667e-05	9.03333e-05
1	CDTA	52	1	2.2e-05	8.7e-05	5e-05	2.1e-05	0.000249	0.000247	1.2e-05	0	1e-05	1.6e-05	5.3e-05	1e-06	1e-05	0.000592	3.1e-05	2.8e-05	4e-06	0.000146
2	CDTA	52	2	0.000178	0.000137	3.1e-05	1e-05	0.000151	0.000104	5.4e-05	0.000142	4.3e-05	1.8e-05	0.000218	9.7e-05	0	2.4e-05	1.7e-05	1.5e-05	0.000108	5.4e-05
3	CDTA	52	3	1.9e-05	8.5e-05	0.000215	4.1e-05	0.000142	5.1e-05	6e-06	0.000189	4e-05	1.5e-05	0	5e-06	9e-06	2.2e-05	2.7e-05	1.1e-05	0.0001	8.6e-05
4	CDTA	52	Desmidium swartzii	7.3e-05	0.000103	9.86667e-05	2.4e-05	0.000180667	0.000134	2.4e-05	0.000110333	3.1e-05	1.63333e-05	9.03333e-05	3.43333e-05	6.33333e-06	0.000212667	2.5e-05	1.8e-05	7.06667e-05	9.53333e-05
1	CDTA	53	1	2.3e-05	5.2e-05	1.3e-05	4.7e-05	0.0001	0.00017	0	0.000195	0.000232	5.3e-05	4.3e-05	3.6e-05	3e-06	2.3e-05	3.9e-05	7.5e-05	1.3e-05	0
2	CDTA	53	2	0.000214	6.1e-05	6.7e-05	2.8e-05	0.000128	3.9e-05	0.000119	0.000124	0.000224	8.4e-05	1e-06	8e-06	2.9e-05	1.8e-05	3.7e-05	0.000163	9e-06	1.1e-05
3	CDTA	53	3	9.6e-05	0.000122	3.7e-05	2e-05	0	1e-05	0	3.9e-05	7e-05	0.000137	0.000125	0.000141	0	0.001005	1.6e-05	0	6e-06	4.8e-05
4	CDTA	53	Groenbladia undulata	0.000111	7.83333e-05	3.9e-05	3.16667e-05	7.6e-05	7.3e-05	3.96667e-05	0.000119333	0.000175333	9.13333e-05	5.63333e-05	6.16667e-05	1.06667e-05	0.000348667	3.06667e-05	7.93333e-05	9.33333e-06	1.96667e-05
1	CDTA	54	1	4e-05	0.000251	8.5e-05	2.2e-05	0.000123	0.000184	8e-06	7.2e-05	3.4e-05	1.9e-05	0.000213	0.000145	2e-05	0.000365	0.000149	5.3e-05	0.000244	0.000213
2	CDTA	54	2	4.9e-05	0.00012	0.000448	0	9.3e-05	0.0001	6.2e-05	0	6.1e-05	1e-05	0	6.5e-05	2.1e-05	0	6e-05	2.1e-05	4.7e-05	6.2e-05
3	CDTA	54	3	9.3e-05	0	3.1e-05	8.7e-05	6.3e-05	5.7e-05	1.5e-05	0	4.4e-05	2e-05	4.5e-05	0	2.8e-05	1.7e-05	5e-06	0	9.5e-05	0
4	CDTA	54	Micrasterias furcata	6.06667e-05	0.000123667	0.000188	3.63333e-05	9.3e-05	0.000113667	2.83333e-05	2.4e-05	4.63333e-05	1.63333e-05	8.6e-05	7e-05	2.3e-05	0.000127333	7.13333e-05	2.46667e-05	0.000128667	9.16667e-05
1	CDTA	55	1	6e-06	0.000272	6.2e-05	0.00015	0.00011	0.000135	3.3e-05	0.000218	5.2e-05	0.000104	6.8e-05	1.7e-05	7.1e-05	6.2e-05	0.000185	0.000214	8.5e-05	0.000282
2	CDTA	55	2	1.2e-05	4.1e-05	9.4e-05	2e-06	0.000123	2.2e-05	9.2e-05	0	2e-05	2.4e-05	0	5.3e-05	7e-06	0.000158	5e-05	2e-06	1.3e-05	0.000157
3	CDTA	55	3	6.1e-05	6.6e-05	3.9e-05	4e-06	0.000206	4.7e-05	1.3e-05	2.3e-05	9.2e-05	3e-05	0.000106	3.1e-05	1.3e-05	4e-05	2.6e-05	4e-06	1.2e-05	0.000149
4	CDTA	55	Micrasterias radiata	2.63333e-05	0.000126333	6.5e-05	5.2e-05	0.000146333	6.8e-05	4.6e-05	8.03333e-05	5.46667e-05	5.26667e-05	5.8e-05	3.36667e-05	3.03333e-05	8.66667e-05	8.7e-05	7.33333e-05	3.66667e-05	0.000196
1	CDTA	56	1	0.00012	0.000103	0.000135	0.000129	0.000252	0.000827	3e-05	0.000143	0.000461	7e-06	0.000151	0.000934	9.4e-05	0.000187	0.000453	0.000157	6e-05	0.000638
2	CDTA	56	2	4.9e-05	0.000123	0.000119	7.5e-05	5e-05	0.000126	1.9e-05	5.4e-05	3.1e-05	3e-06	1.5e-05	0.00016	1.2e-05	4.5e-05	0.000119	1.2e-05	9.5e-05	0.000148
3	CDTA	56	3	0.000111	8e-06	4.1e-05	7e-06	0.000117	0.00014	8.4e-05	0	0.000917	1.3e-05	6.9e-05	7.5e-05	2.2e-05	3.2e-05	0.000107	8.5e-05	3.3e-05	0.000231
4	CDTA	56	Micrasterias sp.	9.33333e-05	7.8e-05	9.83333e-05	7.03333e-05	0.000139667	0.000364333	4.43333e-05	6.56667e-05	0.000469667	7.66667e-06	7.83333e-05	0.000389667	4.26667e-05	8.8e-05	0.000226333	8.46667e-05	6.26667e-05	0.000339
1	CDTA	57	1	9e-06	3e-05	9.6e-05	0.000117	0.000135	0.000117	1e-06	0.000557	4.1e-05	5.2e-05	7e-06	0	3e-05	0.000105	1.6e-05	0	0	4.3e-05
2	CDTA	57	2	0	9.8e-05	3.9e-05	0.000109	4.4e-05	8e-06	8e-06	6.3e-05	4.3e-05	1.4e-05	4.8e-05	5.2e-05	5.3e-05	5.9e-05	0.000186	0	0.000101	4.3e-05
3	CDTA	57	3	0.000139	1.5e-05	5.3e-05	3.2e-05	0.000153	2.4e-05	4e-06	0	0	0	2.9e-05	6.6e-05	2e-06	0.000105	3.3e-05	1.2e-05	2.3e-05	5.9e-05
4	CDTA	57	Onychonema sp.	4.93333e-05	4.76667e-05	6.26667e-05	8.6e-05	0.000110667	4.96667e-05	4.33333e-06	0.000206667	2.8e-05	2.2e-05	2.8e-05	3.93333e-05	2.83333e-05	8.96667e-05	7.83333e-05	4e-06	4.13333e-05	4.83333e-05
1	CDTA	58	1	0.000128	0.000485	0.000163	0.000115	0.000623	0.000292	0.000112	0.000456	0.000359	9.7e-05	0.000272	0.000589	0.000131	0.000646	0.000277	0.000242	0.000318	0.000704
2	CDTA	58	2	0.000101	0.000146	7.7e-05	9e-06	0.0002	0.000125	7.2e-05	0	5.7e-05	2.3e-05	0.000216	0.000254	6.3e-05	5e-05	8.8e-05	5.3e-05	0.000116	9.2e-05
3	CDTA	58	3	2e-05	6e-05	6.7e-05	0.000296	3.5e-05	0.000181	1e-06	5.9e-05	6.7e-05	4e-06	8.8e-05	1e-05	7.3e-05	0	1.5e-05	0.000174	8.7e-05	0.000291
4	CDTA	58	Pleurotaenium trabecula	8.3e-05	0.000230333	0.000102333	0.00014	0.000286	0.000199333	6.16667e-05	0.000171667	0.000161	4.13333e-05	0.000192	0.000284333	8.9e-05	0.000232	0.000126667	0.000156333	0.000173667	0.000362333
1	CDTA	59	1	0.000169	0.000354	0.000144	0.000321	0.000423	6.3e-05	0.000343	0.000105	7.9e-05	0.000272	0.000174	0.000135	0.000627	0.000113	7.5e-05	0.000479	0.000181	0.000283
2	CDTA	59	2	5.4e-05	7.5e-05	0	0.00012	3.7e-05	4.5e-05	3.5e-05	0.000108	1.6e-05	0.000116	4.2e-05	3.4e-05	5.4e-05	1.5e-05	0	7.7e-05	1.3e-05	7e-06
3	CDTA	59	3	2.8e-05	3.8e-05	5.3e-05	0.000316	0.000128	7e-05	3.5e-05	0.000123	2.4e-05	1e-05	0.000206	0	3.3e-05	2e-06	8.5e-05	4.8e-05	3e-06	4.2e-05
4	CDTA	59	Teilingia granulata	8.36667e-05	0.000155667	6.56667e-05	0.000252333	0.000196	5.93333e-05	0.000137667	0.000112	3.96667e-05	0.000132667	0.000140667	5.63333e-05	0.000238	4.33333e-05	5.33333e-05	0.000201333	6.56667e-05	0.000110667
1	CDTA	60	1	0.000332	0.000763	0.000455	0.000723	0.001611	0.00023	0.000754	0.000962	0.000296	0.000329	0.00106	0.00023	0.000725	0.001027	0.00023	0.000645	0.000811	0.000123
2	CDTA	60	2	3.2e-05	0.000124	0.000261	1.2e-05	0.000253	6.5e-05	3.6e-05	0.000136	3.7e-05	2.6e-05	0.000249	3.3e-05	1e-06	0.000226	3.2e-05	0	0.000229	3e-06
3	CDTA	60	3	1.3e-05	0.000151	2.6e-05	4.2e-05	4.5e-05	7e-06	2.1e-05	0	6e-06	5e-06	0.00027	1.2e-05	0.000113	7e-06	2.2e-05	5.6e-05	8.4e-05	0
4	CDTA	60	Tetmemorus brebissonii	0.000125667	0.000346	0.000247333	0.000259	0.000636333	0.000100667	0.000270333	0.000366	0.000113	0.00012	0.000526333	9.16667e-05	0.000279667	0.00042	9.46667e-05	0.000233667	0.000374667	4.2e-05
1	CDTA	61	1	0.00066	0.000366	0.001331	0.001708	0.00034	0.012394	0.001029	4.8e-05	0.001605	0.000778	9.8e-05	0.012108	0.001177	0.000286	0.003761	0.001372	0.000226	0.01153
2	CDTA	61	2	9.4e-05	2.2e-05	1.8e-05	0.000173	3.6e-05	0.000653	1e-05	3.6e-05	3e-05	1.5e-05	4.8e-05	0.000509	5.4e-05	6.3e-05	0.000787	5.1e-05	9e-05	0.000428
3	CDTA	61	3	1.7e-05	6e-06	3e-06	3.9e-05	6.8e-05	4e-05	0	7.3e-05	0	2.3e-05	2.8e-05	4.3e-05	0	3.8e-05	2.3e-05	4.4e-05	4.9e-05	4.6e-05
4	CDTA	61	Cylindrocystis brebissonii	0.000257	0.000131333	0.000450667	0.00064	0.000148	0.00436233	0.000346333	5.23333e-05	0.000545	0.000272	5.8e-05	0.00422	0.000410333	0.000129	0.00152367	0.000489	0.000121667	0.00400133
1	CDTA	62	1	0.055271	0.000655	0.001155	0.053825	0.000827	0.006677	0.045183	0.000647	0.001987	0.047455	0.000286	0.007052	0.053504	0.000626	0.002319	0.056191	0.000226	0.005906
2	CDTA	62	2	0.018681	6.3e-05	0.000139	0.020363	0.000164	0.000486	0.016784	5.1e-05	0.000121	0.017215	8.5e-05	0.000534	0.018673	2.4e-05	0.000257	0.021619	7.8e-05	0.000512
3	CDTA	62	3	0.003329	4.7e-05	7.5e-05	0.005131	6.7e-05	0.000128	0.003866	3.7e-05	6.3e-05	0.003399	0.000207	0.000281	0.003763	5.9e-05	1.5e-05	0.004822	4.5e-05	0.000112
4	CDTA	62	Mesotaenium caldariorum	0.0257603	0.000255	0.000456333	0.0264397	0.000352667	0.00243033	0.0219443	0.000245	0.000723667	0.0226897	0.000192667	0.00262233	0.0253133	0.000236333	0.000863667	0.027544	0.000116333	0.00217667
1	CDTA	63	1	3.3e-05	0.000455	0.002325	0.030865	0.002156	0.03538	0.002426	0.001384	0.019407	0.018138	0.001801	0.034706	0.003793	0.00167	0.023819	0.030956	0.001255	0.031524
2	CDTA	63	2	0.00031	0.000854	0.004094	0.005025	0.000926	0.005896	0.000369	0.000509	0.00183	0.001464	0.00056	0.006021	0.000488	0.000716	0.002723	0.005073	0.000399	0.00474
3	CDTA	63	3	0.000107	0.000438	0.000766	0.000756	0.000394	0.000784	1.4e-05	0.000157	0.000228	0.000364	0.000239	0.000803	0.00021	0.000169	0.000463	0.001101	8.7e-05	0.000685
4	CDTA	63	Netrium sp.	0.00015	0.000582333	0.002395	0.0122153	0.00115867	0.01402	0.000936333	0.000683333	0.007155	0.00665533	0.000866667	0.0138433	0.001497	0.000851667	0.00900167	0.0123767	0.000580333	0.0123163
1	CDTA	64	1	0.036166	0.000753	0.001325	0.038017	0.000758	0.006874	0.032001	0.000471	0.001622	0.032861	0.000528	0.006259	0.035733	0.000454	0.001189	0.040424	0.000575	0.005667
2	CDTA	64	2	0.007363	0.000313	0.000204	0.009333	0.00024	0.00028	0.00694	3.2e-05	5.2e-05	0.006452	0.000166	0.000429	0.006935	0.000133	0.000194	0.008833	0	0.000508
3	CDTA	64	3	0.001467	3.5e-05	2.5e-05	0.00249	7.7e-05	1.9e-05	0.002208	3.2e-05	0	0.001482	5.3e-05	2e-06	0.001707	0	8.1e-05	0.002094	7.5e-05	0.000133
4	CDTA	64	Netrium sp.	0.0149987	0.000367	0.000518	0.0166133	0.000358333	0.002391	0.0137163	0.000178333	0.000558	0.0135983	0.000249	0.00223	0.0147917	0.000195667	0.000488	0.017117	0.000216667	0.00210267
1	CDTA	65	1	0	1e-05	0	0.008469	0.000623	0.005085	0.010783	0.00071	0.001157	0.013037	0.000483	0.005216	0.014221	0.00054	0.001969	0.011076	0.000612	0.005674
2	CDTA	65	2	0.001587	3.2e-05	4.4e-05	0.004343	0.000421	0.000652	0.003061	0.000228	3.7e-05	0.00298	0.00046	0.000522	0.002916	0.000202	0.00018	0.003893	0.000117	0.000432
3	CDTA	65	3	0.000163	0.000187	0.000103	0.000994	0.00026	0.000218	0.000698	0.000216	0.000115	0.000516	0.000115	2.7e-05	0.000635	0.00028	1.5e-05	0.00043	0.000192	0.000248
4	CDTA	65	Netrium digitus	0.000583333	7.63333e-05	4.9e-05	0.004602	0.000434667	0.001985	0.00484733	0.000384667	0.000436333	0.005511	0.000352667	0.00192167	0.005924	0.000340667	0.000721333	0.005133	0.000307	0.002118
1	CDTA	66	1	8e-06	1e-06	2e-05	0.000207	9.6e-05	8.1e-05	0.000289	0.000193	4.7e-05	0.000255	9.8e-05	0	0.000178	9.4e-05	1e-05	0	3e-06	8e-05
2	CDTA	66	2	4.7e-05	0.000805	0.000222	0.000186	0.00103	0.000469	0.000121	0.000634	0.000198	0	0.00028	0.000545	0.000174	0.000305	0.0003	0.000114	0.000107	0.000463
3	CDTA	66	3	4.8e-05	0.000428	6.6e-05	1.6e-05	0.000335	0.00011	0	7.9e-05	0	5e-06	0.00024	6.9e-05	0	0.000135	9.1e-05	6.8e-05	0.000124	0.000107
4	CDTA	66	Netrium digitus	3.43333e-05	0.000411333	0.000102667	0.000136333	0.000487	0.00022	0.000136667	0.000302	8.16667e-05	8.66667e-05	0.000206	0.000204667	0.000117333	0.000178	0.000133667	6.06667e-05	7.8e-05	0.000216667
1	CDTA	67	1	0.037624	9.9e-05	0	0.037141	0.00047	0.007598	0.029146	0.000329	0.000639	0.031215	0.000267	0.005572	0.03457	0.000456	0.000887	0.038507	0.000269	0.005481
2	CDTA	67	2	0.010471	3.5e-05	1.8e-05	0.009031	2.4e-05	0.000151	0.007668	8.7e-05	0	0.005712	0.000154	6e-06	0.007337	0	0	0.009277	9.9e-05	0.000184
3	CDTA	67	3	0.002209	0	0	0.003527	0.000233	0.000135	0.003016	2e-05	4.8e-05	0.002307	7.8e-05	6.5e-05	0.002335	2.4e-05	7e-05	0.003006	5.9e-05	6.1e-05
4	CDTA	67	Netrium interruptum	0.016768	4.46667e-05	6e-06	0.0165663	0.000242333	0.002628	0.0132767	0.000145333	0.000229	0.013078	0.000166333	0.001881	0.0147473	0.00016	0.000319	0.01693	0.000142333	0.00190867
1	CDTA	68	1	5.2e-05	5.4e-05	4.3e-05	0.010644	4.5e-05	0.00207	0.000521	1.9e-05	0.00248	0.008548	4.3e-05	0.008427	0.001225	0.00012	0.008525	0.021744	0.000335	0.011779
2	CDTA	68	2	0.000233	0.000626	0.002608	0.005633	0.000815	0.007159	0.000909	0.000493	0.002704	0.001348	0.000539	0.006811	0.00037	0.00035	0.002568	0.006244	0.000527	0.00466
3	CDTA	68	3	0.0002	0.000176	0.000316	0.001256	0.000223	0.000994	1.3e-05	5.2e-05	0.000368	0.0003	0.000175	0.000935	0.000228	0.000161	0.000507	0.000853	8.9e-05	0.000637
4	CDTA	68	Netrium oblongum	0.000161667	0.000285333	0.000989	0.00584433	0.000361	0.00340767	0.000481	0.000188	0.00185067	0.00339867	0.000252333	0.005391	0.000607667	0.000210333	0.00386667	0.00961367	0.000317	0.005692
1	CDTA	69	1	0.00011	0.000401	0.001756	0.000567	0.00051	0.00759	0.000194	0.000334	0.001925	0.000367	0.000322	0.006549	0.000373	0.000295	0.001992	0.000621	0.000187	0.006849
2	CDTA	69	2	5.9e-05	2.4e-05	0.000203	7.9e-05	0.000154	0.000629	8e-06	1.8e-05	0.000152	5.5e-05	3.6e-05	0.000565	5.7e-05	0.000105	0.00032	8.1e-05	2e-06	0.000429
3	CDTA	69	3	0.000885	9.9e-05	9.1e-05	0.000231	0.000185	4.4e-05	3.2e-05	9.7e-05	9.1e-05	6.5e-05	5.3e-05	7.2e-05	8.3e-05	0.000141	7e-06	0.000114	5.1e-05	9.9e-05
4	CDTA	69	Netrium sp.	0.000351333	0.000174667	0.000683333	0.000292333	0.000283	0.00275433	7.8e-05	0.000149667	0.000722667	0.000162333	0.000137	0.00239533	0.000171	0.000180333	0.000773	0.000272	8e-05	0.002459
1	CDTA	70	1	0.000733	0.000102	2.3e-05	0.000575	0.000178	4e-06	0.00077	7.5e-05	9.5e-05	0.000353	0.000101	0	0.000398	0.000168	2.9e-05	0.000512	1.3e-05	2e-06
2	CDTA	70	2	0.003318	0.000359	6.8e-05	0.003493	0	5e-05	0.00355	0.000212	1.3e-05	0.003192	1e-06	0.000103	0.00808	7.2e-05	1.4e-05	0.003239	6e-06	6e-05
3	CDTA	70	3	0.001776	0.000136	4e-06	0.002219	0.000271	0	0.002226	4.4e-05	5e-06	0.001679	0.00014	0.000102	0.001646	0.000251	0	0.001785	5.3e-05	9.3e-05
4	CDTA	70	Netrium interruptum	0.00194233	0.000199	3.16667e-05	0.00209567	0.000149667	1.8e-05	0.002182	0.000110333	3.76667e-05	0.00174133	8.06667e-05	6.83333e-05	0.00337467	0.000163667	1.43333e-05	0.00184533	2.4e-05	5.16667e-05
1	CDTA	71	1	0.043029	0.00014	3.9e-05	0.041764	0.000441	0.003566	0.035875	0.000165	0.000271	0.037962	0.000337	0.003317	0.039828	0.000246	0.000339	0.043469	0.000226	0.002878
2	CDTA	71	2	0.008964	0.000135	5e-06	0.009672	0.000121	0.000139	0.008304	6.1e-05	0.000105	0.008028	5.3e-05	6e-06	0.007815	8.7e-05	3.4e-05	0.009487	0.000133	0.000131
3	CDTA	71	3	0.001512	5.7e-05	5e-05	0.002513	1.5e-05	0.001501	0.002213	0.001053	2.4e-05	0.001776	0.000119	0.000112	0.001769	7.6e-05	1.7e-05	0.001934	0.000109	1.4e-05
4	CDTA	71	Netrium sp.	0.017835	0.000110667	3.13333e-05	0.017983	0.000192333	0.00173533	0.015464	0.000426333	0.000133333	0.015922	0.000169667	0.001145	0.0164707	0.000136333	0.00013	0.0182967	0.000156	0.00100767
1	CDTA	72	1	8.8e-05	0.000211	0.000142	0.000697	0.000248	0.003297	0.000133	0.000379	0.002036	7.7e-05	0.000269	0	0.000187	7.1e-05	0	0.00014	6.6e-05	0.000117
2	CDTA	72	2	6.3e-05	1.6e-05	4.5e-05	1.2e-05	0.000113	0	6e-06	5.5e-05	2.6e-05	0	0.000124	2e-06	0	1.8e-05	9e-06	0	3.1e-05	0.000234
3	CDTA	72	3	1.1e-05	0.000148	7.3e-05	0	0	0	6.9e-05	4.9e-05	9e-06	0	0.000188	0	5.8e-05	0	8e-05	5.1e-05	0.000165	7e-06
4	CDTA	72	Penium spirostrialatum	5.4e-05	0.000125	8.66667e-05	0.000236333	0.000120333	0.001099	6.93333e-05	0.000161	0.000690333	2.56667e-05	0.000193667	6.66667e-07	8.16667e-05	2.96667e-05	2.96667e-05	6.36667e-05	8.73333e-05	0.000119333
1	CDTA	73	1	5.2e-05	0.000818	0.000287	0.000465	0.000919	0.001596	0.000171	0.000476	0.000245	0.000226	0.000439	0.000312	0.000342	0.000532	0.000316	0.000333	0.000639	0.00027
2	CDTA	73	2	3.7e-05	0.000154	0.000137	1.2e-05	0.000228	2.5e-05	3.2e-05	8.9e-05	0.000163	0.000607	0.000109	0.000101	9e-05	0.000156	6.8e-05	0.000227	0.000217	5.2e-05
3	CDTA	73	3	2.7e-05	8e-05	0	0	4.2e-05	9.2e-05	0	8.2e-05	7.1e-05	0	0	2.6e-05	0	7.1e-05	1.1e-05	8.6e-05	0.000156	6.7e-05
4	CDTA	73	Penium margaritaceum	3.86667e-05	0.000350667	0.000141333	0.000159	0.000396333	0.000571	6.76667e-05	0.000215667	0.000159667	0.000277667	0.000182667	0.000146333	0.000144	0.000253	0.000131667	0.000215333	0.000337333	0.000129667
1	CDTA	74	1	0.000195	0.00089	0.000375	0.000816	0.000982	0.000364	0.000292	0.000723	0.000431	0.000347	0.000312	0.000669	0.000333	0.00069	0.000243	0.000484	0.000451	0.000438
2	CDTA	74	2	3.9e-05	0.000203	0.000103	0.000131	0.000223	0.000112	0	7.3e-05	4e-05	0	0.000121	3e-06	1.5e-05	0.000366	3.4e-05	5.5e-05	0.000817	0.00011
3	CDTA	74	3	2.8e-05	4.2e-05	0	8.6e-05	0.000523	5e-05	8.8e-05	0.00017	1.7e-05	1.2e-05	0.000145	6e-06	3.2e-05	5.9e-05	6.2e-05	2e-05	0.000219	6.7e-05
4	CDTA	74		8.73333e-05	0.000378333	0.000159333	0.000344333	0.000576	0.000175333	0.000126667	0.000322	0.000162667	0.000119667	0.000192667	0.000226	0.000126667	0.000371667	0.000113	0.000186333	0.000495667	0.000205
1	CDTA	75	1	0.00072	0.000362	0.000107	0.001651	0.00034	0.000223	0.005044	0.000644	0.000251	0.000818	0.000196	0.000219	0.000936	0.000466	0.000251	0.001062	0.000614	7.6e-05
2	CDTA	75	2	6.1e-05	8.2e-05	0.000116	0.000167	0.000178	0.000117	1.2e-05	6.1e-05	3.1e-05	2e-05	2e-06	4e-06	0.000104	0.000105	6.9e-05	1.1e-05	0.000154	5e-06
3	CDTA	75	3	7.2e-05	2.5e-05	2.6e-05	0	0	0	0	0	6.7e-05	3.6e-05	0.000213	0.000152	5.5e-05	1e-06	0.000147	2e-06	3.4e-05	4e-06
4	CDTA	75	Penium sp.	0.000284333	0.000156333	8.3e-05	0.000606	0.000172667	0.000113333	0.00168533	0.000235	0.000116333	0.000291333	0.000137	0.000125	0.000365	0.000190667	0.000155667	0.000358333	0.000267333	2.83333e-05
1	CDTA	76	1	0.049256	0.000203	2.8e-05	0.049508	0.000581	0.000903	0.041613	0.000193	0.000304	0.047564	0.000263	0.000466	0.04958	0.000183	0.000174	0.052066	0.000263	0.000406
2	CDTA	76	2	0.028177	0.000362	5.7e-05	0.026718	4e-06	0.000143	0.025263	8.8e-05	1.2e-05	0.028721	9.3e-05	0.000171	0.028862	5e-05	7e-05	0.028699	0.000134	2e-06
3	CDTA	76	3	0.014392	8.2e-05	4e-05	0.015915	4.2e-05	5.5e-05	0.012886	0	9.4e-05	0.012804	0.000116	0.000123	0.015695	9e-06	2.3e-05	0.017667	2.7e-05	6.8e-05
4	CDTA	76	Mougeotia transeau	0.0306083	0.000215667	4.16667e-05	0.0307137	0.000209	0.000367	0.0265873	9.36667e-05	0.000136667	0.0296963	0.000157333	0.000253333	0.031379	8.06667e-05	8.9e-05	0.0328107	0.000141333	0.000158667
1	CDTA	77	1	0.079226	0.000214	0.006707	0.080144	0.000633	0.01606	0.070614	0.000287	0.006347	0.074188	0.000557	0.015014	0.078564	0.00044	0.005661	0.071793	0.000411	0.013184
2	CDTA	77	2	0.047255	0.000181	0.00131	0.048169	0.00022	0.002321	0.042804	6e-06	0.00105	0.045998	0.000236	0.002002	0.046255	7.1e-05	0.000422	0.048815	0.000378	0.001201
3	CDTA	77	3	0.028374	0.000158	0.000135	0.03026	0.000224	0.00014	0.026461	6.6e-05	7e-05	0.028267	0.000135	0.000385	0.027212	0.000151	0.000194	0.030054	0.000162	0.000159
4	CDTA	77	Spirogyra communis	0.0516183	0.000184333	0.00271733	0.0528577	0.000359	0.00617367	0.0466263	0.000119667	0.002489	0.0494843	0.000309333	0.00580033	0.050677	0.000220667	0.00209233	0.0502207	0.000317	0.004848
1	CDTA	78	1	0.026449	0.003908	0.012592	0.010353	0.004081	0.027406	0.008224	0.003104	0.027352	0.010505	0.002875	0.027273	0.014111	0.002831	0.026141	0.019132	0.002169	0.024902
2	CDTA	78	2	0.047025	0.00047	0.00099	0.039756	0.000304	0.003087	0.040705	0.000385	0.003499	0.045935	0.001041	0.003019	0.048792	0.000174	0.003581	0.054369	0.000128	0.001874
3	CDTA	78	3	0.039307	0.000276	0.000103	0.031496	6.8e-05	0.000494	0.035593	9e-05	0.000815	0.042183	9.7e-05	0.000752	0.043844	1.9e-05	0.000265	0.047674	7.3e-05	0.000245
4	CDTA	78	Spirogyra sp.	0.0375937	0.00155133	0.00456167	0.0272017	0.00148433	0.010329	0.028174	0.001193	0.0105553	0.0328743	0.00133767	0.010348	0.0355823	0.001008	0.00999567	0.0403917	0.00079	0.009007
1	CDTA	79	1	0	0.000121	3.1e-05	0	9.4e-05	0	5e-06	0.000127	0	0	1.6e-05	0	0	6.7e-05	0.000588	1.3e-05	0.00027	2.3e-05
2	CDTA	79	2	0.046239	0.000116	1.3e-05	0.044465	7.5e-05	0.000148	0.048494	2e-05	0.000218	0.063519	0.000302	0.000162	0.066085	6.5e-05	0.00078	0.069415	8.7e-05	8.8e-05
3	CDTA	79	3	0.051194	0.000172	1e-05	0.045689	7.7e-05	3.3e-05	0.042609	4e-05	5.9e-05	0.046951	0.000309	4.3e-05	0.047704	3.7e-05	2.8e-05	0.050728	2.9e-05	5.4e-05
4	CDTA	79	Zygnema sp.	0.0324777	0.000136333	1.8e-05	0.0300513	8.2e-05	6.03333e-05	0.0303693	6.23333e-05	9.23333e-05	0.0368233	0.000209	6.83333e-05	0.0379297	5.63333e-05	0.000465333	0.040052	0.000128667	5.5e-05
1	CDTA	80	1	2.6e-05	0.000102	0.000437	0.001203	0.000479	3.1e-05	0.000118	0.000361	2.7e-05	3.1e-05	0.000272	0	5.9e-05	0.000269	3.3e-05	0.00016	0.000446	0
2	CDTA	80	2	2.9e-05	0.000129	0.000426	0	0.00014	4.1e-05	0.000135	0.000112	1.9e-05	5e-05	0.000401	0	1e-06	4.7e-05	5.3e-05	5.3e-05	8.3e-05	1.9e-05
3	CDTA	80	3	4.4e-05	8.1e-05	0	4.3e-05	2e-06	0.000123	9.9e-05	1.9e-05	2.2e-05	0	0.000141	0	2.9e-05	1.8e-05	2.9e-05	9.9e-05	7.5e-05	2e-05
4	CDTA	80		3.3e-05	0.000104	0.000287667	0.000415333	0.000207	6.5e-05	0.000117333	0.000164	2.26667e-05	2.7e-05	0.000271333	0	2.96667e-05	0.000111333	3.83333e-05	0.000104	0.000201333	1.3e-05
1	CDTA	81	1	0	0.000267	0.000179	9.9e-05	0.000681	0.000589	4.8e-05	0.000297	0.000286	0	0.000242	0.000888	4.3e-05	0.000225	0.000299	7.8e-05	9.7e-05	0.000151
2	CDTA	81	2	1.6e-05	0.000113	7.1e-05	5.6e-05	0	0.0001	4.4e-05	0	0	0	5.3e-05	0.000158	3.7e-05	5.1e-05	0.00024	5.9e-05	3e-05	6.5e-05
3	CDTA	81	3	7e-06	0.000103	3.6e-05	0	0.000118	0	0	2e-05	3.1e-05	3e-06	0.000242	2.9e-05	7e-05	7e-05	8.7e-05	0	8.8e-05	4.6e-05
4	CDTA	81	Coleochaete orblicularis	7.66667e-06	0.000161	9.53333e-05	5.16667e-05	0.000266333	0.000229667	3.06667e-05	0.000105667	0.000105667	1e-06	0.000179	0.000358333	5e-05	0.000115333	0.000208667	4.56667e-05	7.16667e-05	8.73333e-05
1	CDTA	82	1	0.000399	0.00076	0.000314	0.000394	0.000444	0.000161	9e-05	0.000562	0.001248	0.000107	0.000194	0.000509	0.000348	0.000632	0.001005	0.000178	0.000225	0.00011
2	CDTA	82	2	3.4e-05	0.000171	1.5e-05	0	1.4e-05	0.000382	3.8e-05	3.8e-05	7.2e-05	6e-06	2.5e-05	7.1e-05	5e-06	0.000234	0.000109	3.5e-05	4.6e-05	0
3	CDTA	82	3	6.4e-05	1e-05	3.9e-05	0.000109	0.000145	2e-06	5.3e-05	4e-06	4.6e-05	7e-06	7.4e-05	5e-06	3.5e-05	3.4e-05	0	7.6e-05	7.7e-05	9.4e-05
4	CDTA	82		0.000165667	0.000313667	0.000122667	0.000167667	0.000201	0.000181667	6.03333e-05	0.000201333	0.000455333	4e-05	9.76667e-05	0.000195	0.000129333	0.0003	0.000371333	9.63333e-05	0.000116	6.8e-05
1	CDTA	83	1	0.000199	0.000683	9.3e-05	0.000342	0.000521	0.000169	0.000185	0.000492	0.002089	0.000222	0.000323	0.001553	0.000266	0.000488	0.00065	0.000312	0.000589	0.00017
2	CDTA	83	2	6.8e-05	8.7e-05	7e-06	1.4e-05	0.000123	1.6e-05	0	2.6e-05	5.3e-05	4.6e-05	0.00025	7.5e-05	0	1.8e-05	0	4.9e-05	0.000118	1.1e-05
3	CDTA	83	3	5.1e-05	0	3.4e-05	8.2e-05	2.8e-05	0.000121	0	8.1e-05	0	1.1e-05	7.1e-05	4e-06	4.5e-05	5e-05	2e-05	5.2e-05	1.3e-05	2e-06
4	CDTA	83		0.000106	0.000256667	4.46667e-05	0.000146	0.000224	0.000102	6.16667e-05	0.000199667	0.000714	9.3e-05	0.000214667	0.000544	0.000103667	0.000185333	0.000223333	0.000137667	0.00024	6.1e-05
1	CDTA	84	1	0.000205	0.002143	0.000267	0.000453	0.002521	0.001085	0.000443	0.002799	0.000164	0.000114	0.000267	0	0.000516	0.004108	0.000153	0.000659	0.003251	0.000112
2	CDTA	84	2	2.4e-05	0.000354	3.7e-05	7e-05	3.1e-05	0.000188	0.000124	3.8e-05	0	1.9e-05	0.000231	0.000159	1.9e-05	0.000367	7.8e-05	0.000135	0.000187	4.2e-05
3	CDTA	84	3	2.2e-05	0.00012	1e-06	3.6e-05	3.2e-05	0	8e-06	6.3e-05	2.3e-05	3e-05	0.000132	1.6e-05	3.8e-05	0	2e-05	5.1e-05	3e-06	1e-05
4	CDTA	84		8.36667e-05	0.000872333	0.000101667	0.000186333	0.000861333	0.000424333	0.000191667	0.000966667	6.23333e-05	5.43333e-05	0.00021	5.83333e-05	0.000191	0.00149167	8.36667e-05	0.000281667	0.001147	5.46667e-05
1	NaOH	1	1	0.003406	0.003327	0.002717	0.00409	0.003721	0.002483	0.003356	0.005804	0.002506	0.003582	0.002608	0.00236	0.003812	0.004299	0.002221	0.00369	0.004027	0.002416
2	NaOH	1	2	0.00021	0.00072	0.00027	0.000525	0.000649	0.000229	0.000273	0.000708	0.000149	0.000196	0.000332	0.000258	0.000518	0.000657	0.000169	0.000577	0.000269	0.000103
3	NaOH	1	3	3.1e-05	0.000109	2.9e-05	6.3e-05	0.000188	2.6e-05	9.2e-05	4.1e-05	8.6e-05	2.3e-05	1e-06	5.6e-05	3.7e-05	0.000101	0.000195	0.000147	6.2e-05	4.1e-05
4	NaOH	1		0.00121567	0.00138533	0.00100533	0.00155933	0.00151933	0.000912667	0.00124033	0.00218433	0.000913667	0.001267	0.000980333	0.000891333	0.00145567	0.00168567	0.000861667	0.00147133	0.00145267	0.000853333
1	NaOH	2	1	0.002915	0.002537	0.001742	0.003988	0.002649	0.003992	0.002755	0.002508	0.001613	0.003261	0.002281	0.002522	0.003297	0.003228	0.002036	0.004452	0.002592	0.003306
2	NaOH	2	2	0.000277	0.000521	0.000505	0.000436	0.000161	0.000231	0.000181	0.000312	0.000198	0.000307	0.000497	0.000233	0.000286	0.000177	0.000278	0.000385	0.00033	0.000108
3	NaOH	2	3	0.000179	0	0.000142	0.00011	0.000176	1.4e-05	7.7e-05	7e-06	1.3e-05	1.7e-05	8.8e-05	7e-05	0.000112	0.000109	0.000123	0.000146	4.2e-05	9.2e-05
4	NaOH	2		0.00112367	0.00101933	0.000796333	0.00151133	0.000995333	0.00141233	0.00100433	0.000942333	0.000608	0.001195	0.000955333	0.000941667	0.00123167	0.00117133	0.000812333	0.001661	0.000988	0.00116867
1	NaOH	3	1	0.003829	0.003846	0.001989	0.005031	0.003926	0.00249	0.00424	0.007284	0.00218	0.003889	0.002611	0.00204	0.004376	0.005046	0.002211	0.004912	0.004352	0.002168
2	NaOH	3	2	0.00016	7.7e-05	0.000255	0.000353	0.000161	0.000162	0.000224	0.000273	0.000106	0.000217	7.6e-05	0.000132	0.00029	0.000254	7.1e-05	0.000202	0.000231	6.9e-05
3	NaOH	3	3	0.000105	4.7e-05	0.000101	0.000146	4.2e-05	0.000153	0	0	0	0.000211	1.6e-05	0	4e-05	0.000255	7e-05	0	3.4e-05	5.8e-05
4	NaOH	3		0.00136467	0.00132333	0.000781667	0.00184333	0.00137633	0.000935	0.001488	0.002519	0.000762	0.001439	0.000901	0.000724	0.00156867	0.00185167	0.000784	0.00170467	0.001539	0.000765
1	NaOH	4	1	0.005038	0.004153	0.002492	0.006475	0.003991	0.002665	0.005181	0.006206	0.00272	0.004811	0.003485	0.002522	0.005571	0.004849	0.002324	0.006065	0.003965	0.002596
2	NaOH	4	2	0.000142	0.000434	0.000603	0.000772	0.000376	0.000379	0.000178	0.000295	0.000387	0.000385	0.000398	0.000253	0.000275	0.000404	0.000245	0.000469	0.000258	0.000124
3	NaOH	4	3	6.2e-05	0.000218	0.000122	3.9e-05	3.9e-05	1.4e-05	1.9e-05	6e-05	7e-06	0.000395	0.000119	0	0	7.8e-05	4.1e-05	2.2e-05	4.6e-05	0.000113
4	NaOH	4		0.00174733	0.00160167	0.00107233	0.00242867	0.00146867	0.00101933	0.00179267	0.002187	0.001038	0.00186367	0.001334	0.000925	0.00194867	0.001777	0.00087	0.00218533	0.001423	0.000944333
1	NaOH	5	1	0.004083	0.003638	0.002171	0.005121	0.00413	0.002605	0.004238	0.006287	0.002913	0.0041	0.002844	0.0024	0.004485	0.003976	0.002424	0.00415	0.00342	0.002291
2	NaOH	5	2	5.5e-05	0.000341	0.000169	0.000509	0.000181	2.5e-05	0.000258	0.000183	0.000134	0.000203	0.000124	0.00023	0.000337	0.000152	0.000314	0.000291	0.000314	5.6e-05
3	NaOH	5	3	5.7e-05	0.000125	3.3e-05	0.000112	8e-06	5.3e-05	5.9e-05	7.9e-05	2e-06	3.1e-05	0.00021	2.9e-05	0.000106	2.9e-05	5.3e-05	8.4e-05	0.000141	0
4	NaOH	5		0.00139833	0.001368	0.000791	0.001914	0.00143967	0.000894333	0.00151833	0.002183	0.00101633	0.00144467	0.00105933	0.000886333	0.00164267	0.00138567	0.000930333	0.00150833	0.00129167	0.000782333
1	NaOH	6	1	0.003865	0.003799	0.002575	0.005492	0.00388	0.00314	0.004489	0.006351	0.002792	0.004285	0.003132	0.002517	0.004424	0.004972	0.002678	0.005253	0.003234	0.002595
2	NaOH	6	2	0.000176	0.000386	0.000422	0.000219	0.000178	0.000103	0.000274	0.000155	5.8e-05	0.000326	0.000221	0.000191	0.000229	0.000133	0.000201	0.000304	0.000114	0.0001
3	NaOH	6	3	4.9e-05	6.3e-05	9.6e-05	8.9e-05	9.8e-05	6.8e-05	4.3e-05	2.4e-05	2.8e-05	5.3e-05	0.000178	2e-06	8e-05	0	8.3e-05	0.0001	7.2e-05	5.1e-05
4	NaOH	6		0.00136333	0.001416	0.001031	0.00193333	0.00138533	0.00110367	0.001602	0.00217667	0.000959333	0.00155467	0.001177	0.000903333	0.00157767	0.00170167	0.000987333	0.00188567	0.00114	0.000915333
1	NaOH	7	1	0.004208	0.004089	0.003026	0.005356	0.005016	0.004967	0.005111	0.009024	0.003663	0.004178	0.003847	0.003783	0.004693	0.006162	0.003337	0.005102	0.004929	0.003328
2	NaOH	7	2	0.00011	2.3e-05	0.000122	0.000393	0.000296	0.000613	0.00023	2.8e-05	0.000275	0.000273	0.000296	0.000292	0.000197	8.5e-05	0.000176	0.00034	0.000178	0.000202
3	NaOH	7	3	3.9e-05	0.000171	7.2e-05	0.000116	2.9e-05	0.000272	5.3e-05	2.3e-05	1.9e-05	6.2e-05	6.7e-05	0	4.1e-05	3.3e-05	5.6e-05	0.000115	0	9.7e-05
4	NaOH	7		0.00145233	0.00142767	0.00107333	0.001955	0.00178033	0.00195067	0.001798	0.003025	0.001319	0.00150433	0.00140333	0.00135833	0.00164367	0.00209333	0.00118967	0.00185233	0.00170233	0.001209
1	NaOH	8	1	0.003582	0.002556	0.001899	0.004499	0.003472	0.003347	0.003853	0.003671	0.00189	0.002846	0.002781	0.002235	0.003965	0.002938	0.002285	0.004004	0.002984	0.002283
2	NaOH	8	2	0.000187	0.000446	0.000271	0.000393	0.000371	0.000256	0.000124	2e-05	0.000177	0.000231	0.000311	0.000155	0.000252	0.000123	0.000342	0.000402	0.000286	0.000725
3	NaOH	8	3	7.3e-05	0.000125	8e-05	0.000113	3.4e-05	0.000285	4.2e-05	6.6e-05	5.6e-05	0.000106	3e-06	0.000133	2e-05	7.8e-05	7.6e-05	0.000147	0.000102	0.00017
4	NaOH	8		0.00128067	0.00104233	0.00075	0.00166833	0.00129233	0.001296	0.00133967	0.00125233	0.000707667	0.001061	0.00103167	0.000841	0.00141233	0.00104633	0.000901	0.00151767	0.001124	0.00105933
1	NaOH	9	1	0.004043	0.003295	0.002419	0.005075	0.003622	0.003879	0.003931	0.003755	0.00229	0.0041	0.003222	0.002678	0.004181	0.003348	0.00277	0.004418	0.003322	0.002892
2	NaOH	9	2	0.000129	0.000475	0.000457	0.000334	0.000275	6.1e-05	0.000131	4e-06	6.3e-05	9.4e-05	0.000279	0.000248	0.000441	0.000331	0.000183	0.000531	0.000339	7.4e-05
3	NaOH	9	3	0	5e-05	4.8e-05	5.1e-05	0.000112	8e-05	5e-06	0	0	3.8e-05	0.000282	0	4.8e-05	0.000213	1.9e-05	0.000205	0.0001	4.1e-05
4	NaOH	9		0.00139067	0.00127333	0.000974667	0.00182	0.00133633	0.00134	0.00135567	0.001253	0.000784333	0.00141067	0.001261	0.000975333	0.00155667	0.00129733	0.000990667	0.001718	0.00125367	0.00100233
1	NaOH	10	1	0.003855	0.003922	0.002501	0.005074	0.004639	0.00259	0.004346	0.006138	0.002751	0.004141	0.004097	0.002671	0.004494	0.005566	0.00317	0.004537	0.004474	0.0028
2	NaOH	10	2	0.00012	0.000608	0.000528	0.000595	0.000243	0.000283	0.000126	0.000348	0.000188	0.000149	0.000398	0.000293	0.000296	0.000274	0.000317	0.00029	0.000255	6.8e-05
3	NaOH	10	3	1.2e-05	0.000121	6.7e-05	9.9e-05	2.2e-05	0.000173	7.2e-05	0	0	0	3.4e-05	0.000159	0.000103	0	0.000155	5.5e-05	8.7e-05	4.2e-05
4	NaOH	10		0.001329	0.00155033	0.001032	0.00192267	0.00163467	0.00101533	0.00151467	0.002162	0.000979667	0.00143	0.00150967	0.001041	0.001631	0.00194667	0.001214	0.00162733	0.00160533	0.00097
1	NaOH	11	1	0.004496	0.003358	0.002439	0.00606	0.00391	0.004714	0.004199	0.003727	0.002213	0.004157	0.003692	0.003055	0.004458	0.004158	0.003079	0.005324	0.003759	0.003334
2	NaOH	11	2	0.000355	0.000164	0.000181	0.000472	0.000329	0.000216	0.000252	0.000291	9.9e-05	0.000219	0.00035	0.000298	0.000449	0.00028	0.000191	0.000262	0.000311	3.4e-05
3	NaOH	11	3	1.6e-05	3.3e-05	0.000232	3.9e-05	0	7.5e-05	8.7e-05	1.7e-05	2.3e-05	3.9e-05	0.000153	3.5e-05	0.00012	0.000275	6.2e-05	0.00016	2.9e-05	7.7e-05
4	NaOH	11		0.00162233	0.001185	0.000950667	0.00219033	0.001413	0.00166833	0.00151267	0.001345	0.000778333	0.00147167	0.00139833	0.00112933	0.00167567	0.001571	0.00111067	0.00191533	0.00136633	0.00114833
1	NaOH	12	1	0.004235	0.004308	0.002707	0.006091	0.004752	0.009794	0.004392	0.006583	0.003939	0.003927	0.00422	0.006831	0.004927	0.005776	0.004189	0.005696	0.005025	0.007423
2	NaOH	12	2	0.000122	0.00034	0.000343	0.000177	0.000166	0.000406	9.7e-05	0.000196	0.000344	0.000163	0.000197	0.000311	0.000327	0.000404	0.000123	0.000279	0.001136	0.0003
3	NaOH	12	3	9e-05	2.7e-05	1.8e-05	0.000197	0.000111	0.000306	0.00012	0.000132	7.4e-05	4.8e-05	0.000126	0.000219	6.4e-05	3e-06	0.000126	0.000218	0.000114	0.000215
4	NaOH	12		0.00148233	0.00155833	0.00102267	0.002155	0.00167633	0.003502	0.00153633	0.00230367	0.00145233	0.00137933	0.00151433	0.00245367	0.00177267	0.002061	0.00147933	0.00206433	0.00209167	0.002646
1	NaOH	13	1	0.003972	0.004208	0.003029	0.005221	0.004545	0.003594	0.004453	0.006193	0.002989	0.003901	0.003423	0.003114	0.004666	0.004632	0.003439	0.003814	0.004622	0.002963
2	NaOH	13	2	0.000213	0.000245	0.000217	0.000626	0.000215	0.00022	0.000144	6.8e-05	3.8e-05	0.000244	0.000166	9.2e-05	0.000645	0.000266	0.000164	0.000518	0.000248	0.000131
3	NaOH	13	3	1.1e-05	1e-05	0.00011	6.5e-05	5.1e-05	4.7e-05	0.000105	1.4e-05	3.6e-05	1.1e-05	0.000343	3.6e-05	0.000108	2.3e-05	4e-06	9.9e-05	0.0002	8.7e-05
4	NaOH	13		0.00139867	0.00148767	0.00111867	0.00197067	0.00160367	0.001287	0.00156733	0.00209167	0.001021	0.00138533	0.00131067	0.00108067	0.00180633	0.00164033	0.00120233	0.001477	0.00169	0.00106033
1	NaOH	14	1	0.003014	0.003768	0.002316	0.004704	0.004428	0.001751	0.004313	0.007721	0.002163	0.003273	0.002727	0.002402	0.003953	0.005193	0.002528	0.004275	0.004802	0.00259
2	NaOH	14	2	4e-05	0.000399	0.000299	4.8e-05	0.000239	0.000345	0.00017	0.000263	3e-06	5.1e-05	0.000286	0.000317	0.000103	0.000223	0.00023	0.000174	0.000142	6.3e-05
3	NaOH	14	3	0	0.000101	9.2e-05	1.2e-05	0.000165	0	5.4e-05	9.2e-05	0	1.2e-05	5e-05	3.9e-05	4.8e-05	7.4e-05	4.3e-05	6e-05	9.9e-05	6.6e-05
4	NaOH	14		0.001018	0.00142267	0.000902333	0.001588	0.00161067	0.000698667	0.00151233	0.002692	0.000722	0.001112	0.001021	0.000919333	0.001368	0.00183	0.000933667	0.001503	0.001681	0.000906333
1	NaOH	15	1	0.003951	0.003464	0.002374	0.005324	0.004113	0.003384	0.004567	0.005058	0.002628	0.003784	0.00371	0.003338	0.00425	0.004379	0.002948	0.004904	0.004045	0.002932
2	NaOH	15	2	0.000205	0.000391	0.000164	0.000419	0.000165	0.000268	0.000257	0.000247	3.6e-05	0.000283	0.00035	0.000373	0.00027	0.000308	0.000189	0.000366	0.000377	0.000124
3	NaOH	15	3	3.5e-05	4.2e-05	4.6e-05	1.9e-05	2e-05	2.1e-05	1.3e-05	1.4e-05	0	0	8.9e-05	3.1e-05	1e-06	3.1e-05	0.000112	0.000112	7.3e-05	5.9e-05
4	NaOH	15		0.001397	0.001299	0.000861333	0.00192067	0.00143267	0.00122433	0.00161233	0.001773	0.000888	0.00135567	0.001383	0.00124733	0.001507	0.00157267	0.001083	0.001794	0.00149833	0.00103833
1	NaOH	16	1	0.004884	0.008313	0.002909	0.005521	0.00912	0.002359	0.00372	0.009743	0.0026	0.003603	0.004	0.002428	0.009084	0.012506	0.003231	0.007328	0.012072	0.002505
2	NaOH	16	2	0.000118	0.000772	0.000242	0.000503	0.001146	0.00013	0.00033	0.000891	0.000109	1.9e-05	0.000337	9.9e-05	0.000281	0.001142	0.0001	0.000375	0.001277	0.000173
3	NaOH	16	3	6.9e-05	0.00055	1.4e-05	0.000101	0.000459	8.9e-05	0.000292	0.000112	3.8e-05	7.4e-05	0.000234	0	6.8e-05	0.000318	6.4e-05	7.1e-05	0.000416	9e-05
4	NaOH	16		0.00169033	0.00321167	0.001055	0.00204167	0.003575	0.000859333	0.00144733	0.003582	0.000915667	0.001232	0.00152367	0.000842333	0.00314433	0.00465533	0.00113167	0.00259133	0.00458833	0.000922667
1	NaOH	17	1	0.006068	0.009773	0.00507	0.007702	0.009461	0.004555	0.007965	0.024416	0.007015	0.00515	0.004866	0.003357	0.00682	0.013373	0.004712	0.006487	0.014509	0.004924
2	NaOH	17	2	0.000158	0.000634	0.000341	0.000676	0.000749	0.000122	0.000427	0.001076	0.000215	0.000285	0.000278	0.000124	0.000514	0.000814	9.6e-05	0.000641	0.000555	0.000219
3	NaOH	17	3	4e-06	4.3e-05	4e-06	0	7.9e-05	4.7e-05	0	9e-06	0.000129	0	8.4e-05	3.8e-05	2.8e-05	9.5e-05	1.3e-05	0	8.6e-05	5.9e-05
4	NaOH	17		0.00207667	0.00348333	0.001805	0.00279267	0.00342967	0.00157467	0.00279733	0.00850033	0.002453	0.00181167	0.00174267	0.001173	0.002454	0.00476067	0.001607	0.002376	0.00505	0.001734
1	NaOH	18	1	0.057805	0.006222	0.003452	0.05362	0.006995	0.004672	0.04917	0.013594	0.00495	0.055006	0.004692	0.003642	0.063707	0.00891	0.004035	0.068292	0.007526	0.004233
2	NaOH	18	2	0.016982	0.00066	0.000331	0.015557	0.000262	0.000318	0.017782	0.000524	0.000193	0.018225	0.000282	0.000329	0.013701	0.00049	0.000335	0.01382	0.000318	7.6e-05
3	NaOH	18	3	0.02143	0.000174	0.000111	0.016518	0.000203	0.000311	0.012997	0.000155	1e-05	0.012717	0.000149	0.000144	0.014067	0.000256	0.000103	0.014112	0.000157	0.000218
4	NaOH	18		0.0320723	0.002352	0.001298	0.028565	0.00248667	0.001767	0.0266497	0.00475767	0.00171767	0.0286493	0.00170767	0.00137167	0.0304917	0.00321867	0.001491	0.0320747	0.002667	0.001509
1	NaOH	19	1	0	5e-06	2.9e-05	0	9.3e-05	6.8e-05	0	0.000204	7e-06	1.1e-05	0.000158	0	0	1.2e-05	5.1e-05	0	4e-05	0.00018
2	NaOH	19	2	0.023852	0.000394	0.000348	0.023361	0.000222	0.000174	0.024945	0.000294	2.4e-05	0.026554	0.000464	0.000321	0.021791	0.000336	0.000213	0.023714	0.000559	0.000118
3	NaOH	19	3	0.022385	0.000269	5.7e-05	0.022114	1e-06	0.000108	0.021444	6e-06	1.2e-05	0.023479	0.000192	0.00025	0.020718	0	0.000145	0.021825	4e-05	0.000103
4	NaOH	19		0.0154123	0.000222667	0.000144667	0.0151583	0.000105333	0.000116667	0.015463	0.000168	1.43333e-05	0.0166813	0.000271333	0.000190333	0.0141697	0.000116	0.000136333	0.0151797	0.000213	0.000133667
1	NaOH	20	1	0.020751	0.005401	0.003142	0.021022	0.00642	0.00492	0.01467	0.007671	0.004165	0.015133	0.004325	0.004942	0.019571	0.005709	0.004649	0.023902	0.00604	0.004276
2	NaOH	20	2	0.003098	0.000507	0.000269	0.004281	0.000419	0.000432	0.00278	0.00038	0.000127	0.002507	0.000482	0.000295	0.003176	0.000472	0.000186	0.004422	0.000862	0.000269
3	NaOH	20	3	0.000562	0.000205	6.1e-05	0.001299	0.000126	0.000193	0.000806	2.8e-05	0	0.000717	0.000134	0.000149	0.000729	2.9e-05	5.7e-05	0.001178	7.9e-05	0.000197
4	NaOH	20		0.008137	0.00203767	0.00115733	0.00886733	0.00232167	0.00184833	0.00608533	0.002693	0.00143067	0.006119	0.001647	0.00179533	0.00782533	0.00207	0.00163067	0.009834	0.002327	0.00158067
1	NaOH	21	1	0.014956	0.00376	0.002796	0.020096	0.003971	0.003137	0.013422	0.00477	0.002823	0.015989	0.003328	0.003508	0.018019	0.00403	0.003686	0.019468	0.003925	0.003123
2	NaOH	21	2	0.001651	0.000787	0.00043	0.002451	0.000553	0.000125	0.001969	0.000161	0.000205	0.002328	5.2e-05	0.00019	0.002022	0.000689	0.00013	0.00265	0.000336	0.000186
3	NaOH	21	3	0.000168	9.6e-05	1.7e-05	0.000344	4.5e-05	0.000114	0.000294	0	3e-05	0.000312	4e-05	0	0.000197	9e-06	0.000111	0.000351	2.4e-05	7.6e-05
4	NaOH	21		0.00559167	0.00154767	0.001081	0.00763033	0.001523	0.00112533	0.00522833	0.00164367	0.00101933	0.00620967	0.00114	0.00123267	0.006746	0.001576	0.001309	0.00748967	0.00142833	0.00112833
1	NaOH	22	1	0.014303	0.005642	0.004061	0.015838	0.00581	0.00475	0.01433	0.00847	0.004387	0.015842	0.004405	0.005119	0.015771	0.006628	0.00491	0.018913	0.005785	0.00448
2	NaOH	22	2	0.004336	0.000243	0.000139	0.005411	0.000186	0.00052	0.003795	0.00019	3.5e-05	0.004667	0.000291	0.000526	0.004457	0.000177	0.000399	0.006081	0.000262	0.000134
3	NaOH	22	3	0.001528	0.000127	5.7e-05	0.002357	0.000193	0.000219	0.001123	2.1e-05	5.4e-05	0.000883	2.2e-05	5.4e-05	0.001252	4.1e-05	0.000347	0.001201	0	6.9e-05
4	NaOH	22		0.00672233	0.002004	0.001419	0.00786867	0.002063	0.00182967	0.006416	0.00289367	0.001492	0.00713067	0.00157267	0.00189967	0.00716	0.002282	0.00188533	0.00873167	0.00201567	0.001561
1	NaOH	23	1	0.00464	0.005257	0.00333	0.006579	0.005525	0.006814	0.005023	0.007188	0.004367	0.005232	0.004521	0.007821	0.006162	0.006415	0.005359	0.006009	0.005517	0.005748
2	NaOH	23	2	0	0.000455	0.000238	7e-05	0.000427	0.000197	0.000139	0.000246	0.000101	0.000104	0.000494	0.000406	0.000176	0.000509	0.00027	0.00016	0.000478	0.000144
3	NaOH	23	3	0	0.000105	0.00013	1.9e-05	7.8e-05	1.2e-05	3e-06	7.9e-05	0.000181	0	9.6e-05	0.000106	2.9e-05	0.000311	0.000291	9.6e-05	7.1e-05	0.000151
4	NaOH	23		0.00154667	0.001939	0.00123267	0.00222267	0.00201	0.002341	0.00172167	0.00250433	0.00154967	0.00177867	0.00170367	0.00277767	0.00212233	0.00241167	0.00197333	0.00208833	0.002022	0.00201433
1	NaOH	24	1	1.5e-05	5e-05	7.7e-05	0.003932	7.3e-05	0.000129	4.3e-05	0.000146	0.000178	0.001682	4.3e-05	4.3e-05	0	7e-06	8.2e-05	1.9e-05	1.1e-05	1e-05
2	NaOH	24	2	6e-06	3.2e-05	2.5e-05	1.5e-05	0	4.3e-05	0	0.000115	7e-06	1e-06	0.00011	0	6e-06	0	2.5e-05	8.9e-05	0	0.000108
3	NaOH	24	3	0.00017	0.000154	7.4e-05	0.000508	0.000147	9.6e-05	0.000369	7.8e-05	1.4e-05	0.000352	0.000332	7.6e-05	0.000302	3.6e-05	0.000116	0.000259	5e-05	0.000122
4	NaOH	24		6.36667e-05	7.86667e-05	5.86667e-05	0.001485	7.33333e-05	8.93333e-05	0.000137333	0.000113	6.63333e-05	0.000678333	0.000161667	3.96667e-05	0.000102667	1.43333e-05	7.43333e-05	0.000122333	2.03333e-05	8e-05
1	NaOH	25	1	4e-05	2.1e-05	1.6e-05	4e-05	2.5e-05	2e-06	4.1e-05	0.000102	1.2e-05	6.2e-05	0.000119	9.5e-05	2e-06	0	5.1e-05	3.9e-05	3.5e-05	4.7e-05
2	NaOH	25	2	3.9e-05	0.000271	0.000158	0.000716	0.000412	0.000163	0.000145	0.000245	0.00036	0.000283	0.000384	0.000515	0.000308	0.00035	0.000371	0.000645	0.000212	6.2e-05
3	NaOH	25	3	7e-06	8e-06	1.7e-05	0	0	0	0	1.8e-05	5.6e-05	0	0.000101	8.2e-05	0.000132	8.4e-05	0.000231	8.9e-05	0.000112	6.9e-05
4	NaOH	25		2.86667e-05	0.0001	6.36667e-05	0.000252	0.000145667	5.5e-05	6.2e-05	0.000121667	0.000142667	0.000115	0.000201333	0.000230667	0.000147333	0.000144667	0.000217667	0.000257667	0.000119667	5.93333e-05
1	NaOH	26	1	0.054984	0.004096	0.003344	0.055644	0.004585	0.008045	0.047895	0.0047	0.002575	0.052577	0.003699	0.004651	0.052937	0.004221	0.003144	0.05894	0.003862	0.007024
2	NaOH	26	2	0.015311	0.000528	0.000257	0.016992	0.000346	0.000471	0.015072	0.00032	9e-05	0.017298	0.000258	0.000368	0.013798	0.000215	0.000149	0.016985	0.000223	0.000145
3	NaOH	26	3	0.000668	5.4e-05	7.7e-05	0.00141	0.000199	0.000176	0.000803	0.000163	3.2e-05	0.000813	6.4e-05	8e-05	0.001178	0.000145	0.000118	0.00108	0.000109	0.000129
4	NaOH	26	Chara corallina (apices)	0.0236543	0.00155933	0.001226	0.024682	0.00171	0.00289733	0.0212567	0.00172767	0.000899	0.0235627	0.00134033	0.00169967	0.0226377	0.001527	0.001137	0.0256683	0.001398	0.00243267
1	NaOH	27	Chara corallina	0	2.3e-05	6.5e-05	0	0.000143	6e-05	0.00401	1.7e-05	2e-06	0.013267	3.8e-05	1.8e-05	0.015074	0	5e-06	0.018516	5.1e-05	5.4e-05
2	NaOH	27	Chara corallina	0.019172	0.000674	9.5e-05	0.019708	0.00029	0.00041	0.017854	0.000405	7.2e-05	0.020321	0.00039	0.000288	0.014172	0.000399	0.000304	0.019171	0.000331	0.000269
3	NaOH	27	Chara corallina	0.000914	0.000113	7.4e-05	0.001493	9.4e-05	6.7e-05	0.001296	0.000121	3.5e-05	0.001113	0.000148	1.7e-05	0.001227	1.2e-05	0.000104	0.001684	0.000247	0.000121
4	NaOH	27	Chara corallina	0.00669533	0.00027	7.8e-05	0.007067	0.000175667	0.000179	0.00772	0.000181	3.63333e-05	0.011567	0.000192	0.000107667	0.0101577	0.000137	0.000137667	0.0131237	0.000209667	0.000148
1	NaOH	28	Chara corallina	0	1.3e-05	5.6e-05	0.010419	4e-05	0.000122	0.006785	3.2e-05	7e-06	0.014027	0	3.7e-05	0.01927	0	8.6e-05	0.019504	0	1.9e-05
2	NaOH	28	Chara coralina	0.021889	0.000455	0.000272	0.021149	0.00042	0.000238	0.019631	0.000228	0.000102	0.024328	0.000543	0.000216	0.021159	0.000474	0.000268	0.022882	0.000405	0.000125
3	NaOH	28	Nitella sp.	0.002098	5.9e-05	8.8e-05	0.002218	0.000145	2.6e-05	0.00242	3.1e-05	2.7e-05	0.002395	0.000193	0.00019	0.002135	3.2e-05	0.000152	0.002896	7e-06	6.7e-05
4	NaOH	28	Chara corallina	0.00799567	0.000175667	0.000138667	0.011262	0.000201667	0.000128667	0.009612	9.7e-05	4.53333e-05	0.0135833	0.000245333	0.000147667	0.014188	0.000168667	0.000168667	0.015094	0.000137333	7.03333e-05
1	NaOH	29	Coleochaete nitellarum	0.001036	8.1e-05	0.000609	0.027152	0.003244	0.00155	0.037161	0.003806	0.002209	0.047608	0.002419	0.002062	0.049881	0.002211	0.003061	0.035647	0.002831	0.003155
2	NaOH	29	Coleochaete scutatum	0.015187	0.000946	0.000826	0.019114	0.000171	0	0.01732	0.000412	8.8e-05	0.020314	0.000131	0	0.01555	0.00076	0.000103	0.017785	0.000188	0
3	NaOH	29	Chlorokybus atmophyticus	0.00086	2.5e-05	9.2e-05	0.001467	5.3e-05	0	0.001512	6.3e-05	0	0.00146	0.000131	0	0.001163	2.4e-05	0	0.001725	9.6e-05	8.3e-05
4	NaOH	29	Chara corallina	0.00569433	0.000350667	0.000509	0.015911	0.001156	0.000516667	0.0186643	0.001427	0.000765667	0.0231273	0.000893667	0.000687333	0.022198	0.000998333	0.00105467	0.0183857	0.00103833	0.00107933
1	NaOH	30		0.054239	0.004124	0.002427	0.05396	0.00503	0.002934	0.04791	0.00475	0.002547	0.051308	0.003844	0.002933	0.052574	0.004818	0.003083	0.056902	0.004415	0.002715
2	NaOH	30	Entransia fimbriata	0.014922	0.000298	0.000144	0.017037	0.00021	7.8e-05	0.014628	0.000231	0.000127	0.017123	0.00032	0.000916	0.01307	0.000408	0.000206	0.015606	0.000268	3.9e-05
3	NaOH	30	Klebsormidium flaccidum	0.000638	3.7e-05	6.6e-05	0.001415	8.6e-05	0	0.001064	0.000159	0	0.000783	6.7e-05	5.3e-05	0.001003	2.9e-05	2.2e-05	0.001272	0.000198	4e-06
4	NaOH	30	Chara corallina	0.0232663	0.00148633	0.000879	0.0241373	0.00177533	0.001004	0.0212007	0.00171333	0.000891333	0.0230713	0.00141033	0.00130067	0.0222157	0.00175167	0.00110367	0.0245933	0.001627	0.000919333
1	NaOH	31	Klebsormidium sp.	0.048902	0.003926	0.002695	0.046086	0.00419	0.009075	0.043186	0.004112	0.002725	0.043579	0.004035	0.005594	0.047087	0.003982	0.002959	0.051847	0.004138	0.006807
2	NaOH	31	Mesostigma viride	0.010248	0.000511	0.000193	0.012456	0.000326	0.000758	0.011413	0.000507	0.00022	0.011788	0.000546	0.000429	0.008632	9.7e-05	6.9e-05	0.021237	0.000509	0.000326
3	NaOH	31	Closterium acerosum	0.000446	2e-06	6.5e-05	0.000405	0.00017	0.000312	0.005197	4.5e-05	0	0.0003	5.2e-05	2.3e-05	0.002279	3.3e-05	1e-05	0.000615	0	0.000161
4	NaOH	31	Chara corallina	0.0198653	0.00147967	0.000984333	0.019649	0.001562	0.00338167	0.019932	0.00155467	0.000981667	0.0185557	0.00154433	0.00201533	0.0193327	0.00137067	0.00101267	0.0245663	0.001549	0.00243133
1	NaOH	32	Closterium praelongum	0.057581	0.003989	0.002822	0.055312	0.004924	0.002743	0.049454	0.004634	0.002423	0.054164	0.004765	0.002643	0.055194	0.004713	0.003017	0.05793	0.004237	0.002769
2	NaOH	32	Cosmarium sp.	0.01618	0.000281	8.3e-05	0.017713	0.000386	0.000195	0.015989	0.000367	0.000172	0.018646	0.000503	0.000187	0.015212	0.000379	0.000165	0.018477	0.000531	0.000173
3	NaOH	32	Cosmarium turpini	0.00113	0.000135	5.5e-05	0.001724	0.000106	0.000214	0.001517	0.000238	3.2e-05	0.000972	9.8e-05	3.9e-05	0.001258	0.000121	1.7e-05	0.001769	7.2e-05	6.4e-05
4	NaOH	32	Chara coralina	0.0249637	0.00146833	0.000986667	0.0249163	0.00180533	0.00105067	0.02232	0.00174633	0.000875667	0.024594	0.00178867	0.000956333	0.023888	0.00173767	0.00106633	0.0260587	0.00161333	0.001002
1	NaOH	33		0.018915	0.005399	0.006685	0.085244	0.038148	0.088645	0.015872	0.008762	0.021583	0.053241	0.040578	0.072427	0.022042	0.018285	0.020058	0.087536	0.038517	0.090688
2	NaOH	33	Desmidium swartzii	0.001953	0.003589	0.009481	0.04565	0.02079	0.04122	0.002452	0.001103	0.011031	0.028101	0.019555	0.032979	0.005519	0.021531	0.014152	0.048024	0.01893	0.039478
3	NaOH	33	Groenbladia undulata	0.000115	0.000334	0.00137	0.019092	0.005573	0.015472	0.000172	0	0.000834	0.007322	0.004504	0.008843	0.000729	0.004278	0.002157	0.021862	0.003153	0.013268
4	NaOH	33	Nitella sp.	0.00699433	0.00310733	0.00584533	0.0499953	0.0215037	0.0484457	0.00616533	0.00328833	0.0111493	0.0295547	0.0215457	0.038083	0.00943	0.014698	0.0121223	0.052474	0.0202	0.0478113
1	NaOH	34	Micrasterias radiata	0.013804	0.002185	0.001988	0.045714	0.007693	0.008359	0.03887	0.014239	0.006491	0.041515	0.005094	0.0075	0.045943	0.009417	0.00633	0.050485	0.008823	0.005346
2	NaOH	34	Micrasterias sp.	0.019747	0.001154	0.000488	0.023378	0.000691	0.000329	0.020691	0.000622	0.000437	0.023565	0.000458	0.000836	0.020643	0.00071	0.001098	0.023017	0.000853	0.000222
3	NaOH	34	Onychonema sp.	0.003713	0	5.3e-05	0.005394	0.0001	5.5e-05	0.003574	9.6e-05	1.3e-05	0.004054	1.4e-05	1.5e-05	0.003831	8e-05	0.00047	0.004894	0.000212	0.000155
4	NaOH	34	Coleochaete nitellarum	0.0124213	0.001113	0.000843	0.0248287	0.002828	0.00291433	0.021045	0.00498567	0.00231367	0.0230447	0.00185533	0.00278367	0.0234723	0.00340233	0.00263267	0.026132	0.003296	0.00190767
1	NaOH	35	Teilingia granulata	0.04537	0.006664	0.004558	0.046276	0.007197	0.007663	0.036385	0.00901	0.005857	0.043314	0.005826	0.011382	0.0462	0.007545	0.00695	0.04999	0.00699	0.006151
2	NaOH	35	Tetmemorus brebissonii	0.020764	0.000902	0.000295	0.023309	0.000521	0.000184	0.019664	0.000359	0.000309	0.022622	0.000401	0.000639	0.019716	0.000781	0.000742	0.024439	0.000748	0.000206
3	NaOH	35	Cylindrocystis brebissonii	0.002761	0.000169	0.000108	0.003884	0.000151	0.000159	0.002833	0.000115	7.4e-05	0.002871	0.000208	0.000264	0.002796	9.9e-05	0.000248	0.004142	4.6e-05	0.000139
4	NaOH	35	Coleochaete nitellarum	0.022965	0.00257833	0.00165367	0.0244897	0.002623	0.00266867	0.0196273	0.00316133	0.00208	0.0229357	0.002145	0.004095	0.022904	0.00280833	0.00264667	0.0261903	0.00259467	0.00216533
1	NaOH	36	Netrium sp.	0	7e-05	4e-06	0	8.7e-05	7.4e-05	1.3e-05	2e-05	4.8e-05	0	7e-05	0	0	2.4e-05	1.2e-05	0	2.7e-05	5.3e-05
2	NaOH	36	Netrium sp.	0.000887	0.000372	0.000155	0.001691	0.000485	0.000241	0.001373	0.00033	0.000109	0.000964	0.000455	0.000363	0.001302	0.000371	0.000268	0.001933	0.00044	0.000124
3	NaOH	36	Netrium digitus	0.000139	0.000227	0	0.000427	8.2e-05	5.9e-05	0.000522	0.000271	3.9e-05	0.000305	3.5e-05	1.9e-05	0.000225	0.000156	0.000121	0.006959	4e-05	0
4	NaOH	36	Coleochaete scutatum	0.000342	0.000223	5.3e-05	0.000706	0.000218	0.000124667	0.000636	0.000207	6.53333e-05	0.000423	0.000186667	0.000127333	0.000509	0.000183667	0.000133667	0.002964	0.000169	5.9e-05
1	NaOH	37	Netrium interruptum	0.004607	0.00493	0.003507	0.006426	0.005294	0.009266	0.004655	0.006551	0.003643	0.004509	0.00345	0.008177	0.005231	0.005117	0.004172	0.005477	0.005142	0.007634
2	NaOH	37	Netrium oblongum	0.000123	0.000214	0.000128	0.000813	0.000497	0.000216	0.000379	0.000316	9e-05	0.000282	0.001245	0.000304	0.000356	0.000305	0.00022	0.000501	0.000196	0.000228
3	NaOH	37	Netrium sp.	0	2.2e-05	6.3e-05	5.5e-05	7e-05	0.000157	1.3e-05	0	3.2e-05	5.2e-05	9.3e-05	6.7e-05	7.1e-05	9e-05	2.8e-05	3.9e-05	1.4e-05	0.00011
4	NaOH	37	Chlorokybus atmophyticus	0.00157667	0.001722	0.00123267	0.00243133	0.00195367	0.003213	0.00168233	0.002289	0.001255	0.00161433	0.001596	0.00284933	0.001886	0.00183733	0.00147333	0.00200567	0.001784	0.00265733
1	NaOH	38	Netrium sp.	0.004092	0.00391	0.003261	0.005464	0.005268	0.006077	0.004559	0.005583	0.003492	0.004097	0.003745	0.005354	0.005034	0.005223	0.00388	0.005377	0.004652	0.004421
2	NaOH	38	Penium spirostrialatum	0.000198	0.000444	0.000229	0.000384	0.000404	0.000361	0.000388	0.000323	0.000138	0.00023	8e-05	0.000539	0.000139	0.000219	0.000122	0.000386	0.000246	8.4e-05
3	NaOH	38	Penium margaritaceum	2.9e-05	0	5.8e-05	9.4e-05	4e-05	0	1.6e-05	1.5e-05	0	2.2e-05	5e-06	5.6e-05	7.5e-05	2.3e-05	7e-06	0.000361	9e-05	1.5e-05
4	NaOH	38		0.00143967	0.00145133	0.00118267	0.00198067	0.001904	0.002146	0.00165433	0.00197367	0.00121	0.00144967	0.00127667	0.001983	0.00174933	0.00182167	0.00133633	0.00204133	0.00166267	0.00150667
1	NaOH	39	Penium sp.	0.004708	0.004412	0.003718	0.006071	0.005543	0.003916	0.004512	0.005329	0.003618	0.007345	0.004012	0.004255	0.005298	0.005276	0.00389	0.005214	0.005361	0.003939
2	NaOH	39	Mougeotia transeau	0.000298	0.000456	0.000106	0.000503	0.000258	0.000154	0.000266	0.000229	0	0.000356	0.000262	0.00031	0.000511	0.000326	0.000174	0.000606	0.000525	0.000136
3	NaOH	39	Spirogyra communis	7e-06	8e-06	3e-06	0.000139	5e-06	0.000146	3e-06	0	2e-06	0	0	7.1e-05	9.5e-05	2.6e-05	5.9e-05	0	0	6.5e-05
4	NaOH	39		0.001671	0.00162533	0.00127567	0.00223767	0.00193533	0.00140533	0.00159367	0.00185267	0.00120667	0.002567	0.00142467	0.00154533	0.001968	0.001876	0.00137433	0.00194	0.001962	0.00138
1	NaOH	40	Zygnema sp.	0.005579	0.006459	0.004796	0.006519	0.006745	0.0059	0.005936	0.01073	0.004532	0.004801	0.005072	0.007072	0.008979	0.007768	0.006227	0.006569	0.00716	0.005084
2	NaOH	40		0.000342	0.00054	0.000131	0.00101	0.000435	0.000869	0.000233	0.000465	0.000219	0.000459	0.000267	0.000425	0.000463	0.000409	0.000824	0.000545	0.000512	0.000108
3	NaOH	40	Coleochaete orblicularis	0	0.000106	1.2e-05	6.3e-05	0.00016	3e-05	0.000119	7.3e-05	2.8e-05	4.9e-05	3.4e-05	0.000182	0.000119	4.8e-05	7.2e-05	0.000101	9.3e-05	0.000105
4	NaOH	40	Entransia fimbriata	0.00197367	0.00236833	0.00164633	0.00253067	0.00244667	0.00226633	0.002096	0.003756	0.001593	0.00176967	0.001791	0.00255967	0.003187	0.00274167	0.00237433	0.002405	0.00258833	0.00176567
1	NaOH	41	1	2.9e-05	5.8e-05	5e-05	2.5e-05	6.1e-05	0	3.8e-05	0.000125	2e-06	4.6e-05	6.3e-05	0	5.6e-05	0	8.4e-05	7.3e-05	3.2e-05	0.000436
2	NaOH	41	2	2.8e-05	0	3.5e-05	8.4e-05	5.5e-05	0	0.000103	0	0.000225	0	0.000644	0.000249	0.000149	0	3e-05	2.4e-05	0	0
3	NaOH	41	3	1e-06	0.000985	0.000119	0.000152	0.000617	2.9e-05	0.000248	0.000456	0.000112	0.000212	0.000149	0.000104	0.000121	0.000295	6.7e-05	0.000237	0.000353	0
4	NaOH	41	Klebsormidium flaccidum	1.93333e-05	0.000347667	6.8e-05	8.7e-05	0.000244333	9.66667e-06	0.000129667	0.000193667	0.000113	8.6e-05	0.000285333	0.000117667	0.000108667	9.83333e-05	6.03333e-05	0.000111333	0.000128333	0.000145333
1	NaOH	42	1	5e-06	0	0	2.5e-05	0	2.5e-05	2.2e-05	0.00014	5.8e-05	6.6e-05	3.7e-05	4e-06	0.000622	8e-05	2.8e-05	0.000181	4.3e-05	0.0008
2	NaOH	42	2	6.3e-05	0.000322	0.000118	0.000259	0.000271	9.7e-05	0.000233	0.000157	5.9e-05	0.000261	0.000212	0.00038	0.000401	0.000411	0.000211	0.000577	0.000179	0.000228
3	NaOH	42	3	4.6e-05	3.9e-05	0.000186	5.4e-05	0.000177	0	2.9e-05	0.000134	3.2e-05	2e-05	0.000346	0.00025	0.000125	9.7e-05	8.4e-05	0.000247	0.00013	0.000181
4	NaOH	42	Klebsormidium dissectum	3.8e-05	0.000120333	0.000101333	0.000112667	0.000149333	4.06667e-05	9.46667e-05	0.000143667	4.96667e-05	0.000115667	0.000198333	0.000211333	0.000382667	0.000196	0.000107667	0.000335	0.000117333	0.000403
1	NaOH	43	1	3.4e-05	3.1e-05	1.9e-05	4.4e-05	1e-05	0	7.9e-05	0	8e-06	5.2e-05	7.4e-05	0	0.000119	7.1e-05	4.5e-05	8.9e-05	7e-05	5.5e-05
2	NaOH	43	2	0.000583	0.001039	0.000361	0.000644	0.000842	0.000228	0.000554	0.000667	0.000301	0.000589	0.000577	0.000449	0.000496	0.000618	0.000243	0.000968	0.000781	0.000137
3	NaOH	43	3	6.5e-05	0	0	0.000203	7.8e-05	1e-06	4.2e-05	6.4e-05	2.2e-05	0.000183	0.000158	0.000119	0.000134	0.000224	0.000175	0.000165	0.000189	7.8e-05
4	NaOH	43	Klebsormidium sp.	0.000227333	0.000356667	0.000126667	0.000297	0.00031	7.63333e-05	0.000225	0.000243667	0.000110333	0.000274667	0.000269667	0.000189333	0.000249667	0.000304333	0.000154333	0.000407333	0.000346667	9e-05
1	NaOH	44	1	0.007995	0.008452	0.004805	0.010202	0.008889	0.006924	0.007897	0.019492	0.006591	0.005522	0.005263	0.007524	0.009552	0.013497	0.005954	0.010383	0.012814	0.00733
2	NaOH	44	2	0.000902	0.000796	0.000361	0.001472	0.00074	0.000579	0.000544	0.000603	0.000167	0.000504	0.000649	0.000769	0.001232	0.000903	0.000191	0.001532	0.00084	0.00053
3	NaOH	44	3	0.000388	0.000359	0.000222	0.000505	0.000369	0.000434	9.9e-05	0.000224	0.000166	0.000212	0.000267	0.000331	0.000224	0.000222	0.000202	0.000166	0.000199	0.000318
4	NaOH	44	Mesostigma viride	0.003095	0.00320233	0.001796	0.00405967	0.00333267	0.00264567	0.00284667	0.006773	0.002308	0.00207933	0.00205967	0.00287467	0.00366933	0.004874	0.00211567	0.004027	0.00461767	0.002726
1	NaOH	45	1	0.004201	0.003974	0.002962	0.005255	0.004424	0.053457	0.003444	0.003229	0.006048	0.00382	0.003438	0.055177	0.004633	0.003321	0.004284	0.004736	0.004033	0.062078
2	NaOH	45	2	0.00032	0.000543	0.000114	0.000938	0.000349	0.022251	0.000536	0.000209	0.000617	0.00083	0.000203	0.025064	0.000812	0.000184	0.000336	0.000846	0.000498	0.024147
3	NaOH	45	3	5.2e-05	0.000273	0.000102	0.001652	0.000238	0.010483	1.2e-05	1.6e-05	9e-05	3.6e-05	8.6e-05	0.009951	9.3e-05	0	8.2e-05	2.3e-05	0.000251	0.008801
4	NaOH	45	Closterium acerosum	0.00152433	0.00159667	0.00105933	0.002615	0.00167033	0.0287303	0.00133067	0.00115133	0.00225167	0.001562	0.00124233	0.030064	0.001846	0.00116833	0.00156733	0.00186833	0.001594	0.0316753
1	NaOH	46	1	0.0051	0.006387	0.004601	0.006518	0.006604	0.014338	0.005408	0.008033	0.005609	0.004946	0.004396	0.015109	0.005662	0.007113	0.007086	0.00489	0.006737	0.010555
2	NaOH	46	2	0.000159	0.000585	9.5e-05	0.000687	0.000521	0.011824	0.000193	0.000175	0.000372	0.000561	0.000356	0.010751	0.00043	0.000561	0.000731	0.00031	0.000424	0.008509
3	NaOH	46	3	2.2e-05	1.3e-05	6.3e-05	4.9e-05	0.000204	0.002041	9.7e-05	7.3e-05	9.1e-05	1e-05	0.000161	0.002079	4.8e-05	4e-05	2e-06	5e-05	0.000135	0.001433
4	NaOH	46	Closterium moniliferum	0.00176033	0.00232833	0.00158633	0.002418	0.002443	0.009401	0.00189933	0.00276033	0.002024	0.001839	0.00163767	0.009313	0.00204667	0.00257133	0.00260633	0.00175	0.002432	0.00683233
1	NaOH	47	1	0.004747	0.004976	0.003235	0.006106	0.005646	0.022365	0.004789	0.00754	0.006299	0.004199	0.00393	0.023561	0.005496	0.006243	0.005477	0.00568	0.006401	0.022703
2	NaOH	47	2	0.003806	0.0002	0.000179	0.022186	0.000911	0.012127	0.016872	0.000882	0.00096	0.021608	0.000632	0.012977	0.020878	0.000828	0.000564	0.023043	0.000864	0.00988
3	NaOH	47	3	0.015186	0.000895	0.000122	0.020327	0.000317	0.002954	0.012085	0.00026	0.000293	0.018574	0.000302	0.002597	0.017325	0.000425	0.000168	0.019768	0.000151	0.001646
4	NaOH	47	Closterium praelongum	0.007913	0.00202367	0.00117867	0.0162063	0.00229133	0.012482	0.0112487	0.002894	0.00251733	0.0147937	0.00162133	0.013045	0.0145663	0.00249867	0.00206967	0.0161637	0.002472	0.0114097
1	NaOH	48	1	0.002814	0.000295	8.8e-05	0	0.000111	3.8e-05	0	0.00011	0.000336	0	0.000117	3.6e-05	7e-06	6.7e-05	0	0	6.3e-05	0
2	NaOH	48	2	0.043393	0.001966	0.000456	0.046074	0.001845	0.000815	0.039579	0.001752	0.00064	0.043786	0.001771	0.000613	0.044742	0.00179	0.000408	0.047285	0.001585	0.000298
3	NaOH	48	3	0.024779	0.000678	0.000427	0.027411	0.000758	0.00013	0.024475	0.000323	0.000167	0.026615	0.000399	4.4e-05	0.02613	0.000391	0.000189	0.028972	0.000559	2.2e-05
4	NaOH	48	Cosmarium sp.	0.023662	0.000979667	0.000323667	0.024495	0.000904667	0.000327667	0.0213513	0.000728333	0.000381	0.023467	0.000762333	0.000231	0.0236263	0.000749333	0.000199	0.025419	0.000735667	0.000106667
1	NaOH	49	1	0	0	5.4e-05	2.9e-05	0.000123	0	0.000241	5.4e-05	0.000307	1e-06	0.000163	3.4e-05	0.000103	2.5e-05	2.5e-05	0	0.000312	0
2	NaOH	49	2	0.024663	0.000795	0.000259	0.016679	0.000648	0.00016	0.015316	0.000685	0.000422	0.016682	0.000258	0.000246	0.021782	0.000341	0.00012	0.024071	0.000306	2.1e-05
3	NaOH	49	3	0.011715	0.000423	0.00032	0.011456	0.000299	8e-05	0.007423	0.000256	6e-06	0.008538	0.000129	8.5e-05	0.008475	0.000295	6.3e-05	0.010864	0.000277	2.5e-05
4	NaOH	49	Cosmarium turpini	0.012126	0.000406	0.000211	0.009388	0.000356667	8e-05	0.00766	0.000331667	0.000245	0.008407	0.000183333	0.000121667	0.01012	0.000220333	6.93333e-05	0.011645	0.000298333	1.53333e-05
1	NaOH	50	1	0	8.4e-05	4.7e-05	0.000734	0.000263	1.6e-05	7e-05	2e-06	1.8e-05	0	6.6e-05	5.5e-05	5.2e-05	0.000135	4.7e-05	2.3e-05	8.9e-05	7.5e-05
2	NaOH	50	2	0.012617	5.7e-05	4.6e-05	0.021422	0.000483	5e-06	0.023405	0.00054	8e-06	0.028937	0.000326	0.000144	0.018081	0.000746	0.000121	0.01989	0.00051	6.2e-05
3	NaOH	50	3	0.022575	0.001101	0.000285	0.021145	0.000863	0.000116	0.020229	0.000647	0.000265	0.024208	0.0009	0.000246	0.020825	0.000686	0.000218	0.026549	0.000548	0.000142
4	NaOH	50	Cosmarium turpini	0.0117307	0.000414	0.000126	0.0144337	0.000536333	4.56667e-05	0.014568	0.000396333	9.7e-05	0.017715	0.000430667	0.000148333	0.012986	0.000522333	0.000128667	0.0154873	0.000382333	9.3e-05
1	NaOH	51	1	3.3e-05	0	6e-06	0	8.4e-05	0	4.6e-05	2.2e-05	7.4e-05	0.000113	2.3e-05	8.4e-05	1.8e-05	0.000109	9.5e-05	0	0.000128	0
2	NaOH	51	2	0.000119	0.000313	0.000163	0.000505	0.000243	0.000442	0.000132	6.5e-05	0.00046	0.000128	0.000305	0.00022	0.000125	0.00041	0.000171	0.000551	0.000424	0.000109
3	NaOH	51	3	2.6e-05	9.8e-05	0.000124	0.000857	0.000245	0.000702	2.1e-05	0.000216	9.7e-05	8.4e-05	4.6e-05	0.000507	0	0.000378	0.00012	0.000625	1.4e-05	0.000225
4	NaOH	51		5.93333e-05	0.000137	9.76667e-05	0.000454	0.000190667	0.000381333	6.63333e-05	0.000101	0.000210333	0.000108333	0.000124667	0.000270333	4.76667e-05	0.000299	0.000128667	0.000392	0.000188667	0.000111333
1	NaOH	52	1	0	0.000106	9e-06	5e-06	0.000231	0.000145	7.6e-05	0	0.000118	0	5.3e-05	2.4e-05	9e-06	0.000119	7.3e-05	0	0.000191	0
2	NaOH	52	2	2.3e-05	0.000267	0.000109	0.000615	0.000226	0.000145	0.000241	0.000354	0.000139	0.000206	0.000196	0.000176	0.000262	0.000221	0.000107	0.000277	0.000115	0.000141
3	NaOH	52	3	4.5e-05	0.00043	6.3e-05	0.000329	0.000322	0.00025	9.3e-05	0.000168	2.7e-05	0.000132	0.000288	5.7e-05	0.000124	9.8e-05	6.7e-05	0.000235	0.000166	0.000113
4	NaOH	52	Desmidium swartzii	2.26667e-05	0.000267667	6.03333e-05	0.000316333	0.000259667	0.00018	0.000136667	0.000174	9.46667e-05	0.000112667	0.000179	8.56667e-05	0.000131667	0.000146	8.23333e-05	0.000170667	0.000157333	8.46667e-05
1	NaOH	53	1	0.006215	0.002991	0.00177	0.008978	0.00301	0.002566	0.005817	0.005361	0.002264	0.009088	0.002475	0.002738	0.008886	0.002328	0.002892	0.007391	0.00424	0.002843
2	NaOH	53	2	0.001881	0.000646	0.00036	0.001944	0.000174	0.000328	0.001302	0.00025	0.000217	0.000799	0.00047	0.000213	0.001086	0.000201	0.000577	0.00163	0.00049	0.000172
3	NaOH	53	3	0.000291	0.000272	0.000114	0.000508	0.000209	3.9e-05	0.000132	0.000139	0	0.000107	0.000118	3.9e-05	0.00014	0.000196	3.6e-05	0.000662	0.000108	1.7e-05
4	NaOH	53	Groenbladia undulata	0.00279567	0.001303	0.000748	0.00381	0.001131	0.000977667	0.002417	0.00191667	0.000827	0.00333133	0.001021	0.000996667	0.00337067	0.000908333	0.00116833	0.00322767	0.00161267	0.00101067
1	NaOH	54	1	3.6e-05	2.8e-05	1.7e-05	0	3.9e-05	6e-05	8e-05	0	4e-05	2.6e-05	1.4e-05	1.9e-05	1.6e-05	9.1e-05	1e-06	4.4e-05	5.1e-05	0.000103
2	NaOH	54	2	3.8e-05	3e-05	7.3e-05	0.001877	0.000124	0.000351	0.003396	0.000113	5e-06	0.000118	0.000209	6e-06	4.7e-05	0.000157	3.3e-05	0.000834	9.9e-05	5.6e-05
3	NaOH	54	3	0	0.000252	5.3e-05	0.002895	5.8e-05	0	0.004936	0.00057	4.6e-05	0.003445	0.000146	0	8.2e-05	0.000138	9.2e-05	0.000239	0.000119	8.9e-05
4	NaOH	54	Micrasterias furcata	2.46667e-05	0.000103333	4.76667e-05	0.00159067	7.36667e-05	0.000137	0.002804	0.000227667	3.03333e-05	0.00119633	0.000123	8.33333e-06	4.83333e-05	0.000128667	4.2e-05	0.000372333	8.96667e-05	8.26667e-05
1	NaOH	55	1	0.005245	0.006177	0.004753	0.00703	0.006522	0.004949	0.004936	0.006679	0.004503	0.005246	0.005109	0.00532	0.005976	0.006265	0.005686	0.00615	0.007169	0.004351
2	NaOH	55	2	0.000469	0.000479	0.000125	0.00069	0.000375	0.000387	0.00031	0.000425	0.000231	0.00031	0.000508	0.000546	0.000529	0.000475	0.000697	0.000741	0.00071	0.000266
3	NaOH	55	3	0	3.9e-05	4.6e-05	6.8e-05	0.000147	0.000234	1.2e-05	0	0	4.4e-05	0.000103	0.000183	0	7e-06	1.7e-05	0.00205	5.4e-05	5.4e-05
4	NaOH	55	Micrasterias radiata	0.00190467	0.00223167	0.00164133	0.002596	0.002348	0.00185667	0.00175267	0.002368	0.001578	0.00186667	0.00190667	0.00201633	0.00216833	0.002249	0.00213333	0.00298033	0.00264433	0.001557
1	NaOH	56	1	0.001261	8.3e-05	7e-06	0.00398	0.002052	0.000201	0.003907	0.003873	0.000741	0.00301	0.004	0.002702	0.00336	0.004364	0.004021	0.004566	0.005172	0.003413
2	NaOH	56	2	0.000199	0.00016	9.2e-05	0.000398	0.000196	4.8e-05	0.000107	0.000139	0.000109	0.000138	0.000147	0.000151	9.2e-05	6.6e-05	0.000393	0.000186	0.000162	1e-05
3	NaOH	56	3	0.000146	0.000136	0	0.000219	0.000192	0.000217	0.000225	5.4e-05	0.000311	0.000251	0.000136	0.000141	0.000227	0.000175	0.000694	0.000139	0.000268	0.0002
4	NaOH	56	Micrasterias sp.	0.000535333	0.000126333	3.3e-05	0.00153233	0.000813333	0.000155333	0.001413	0.00135533	0.000387	0.001133	0.00142767	0.000998	0.00122633	0.001535	0.00170267	0.00163033	0.00186733	0.00120767
1	NaOH	57	1	1.3e-05	4.3e-05	3.3e-05	1.4e-05	9.7e-05	0.000111	5.2e-05	0.0001	7.9e-05	3.2e-05	7.9e-05	5.1e-05	2.9e-05	3.6e-05	2.7e-05	4.8e-05	1e-06	1.8e-05
2	NaOH	57	2	0.000227	9.9e-05	7.8e-05	0.000302	0.000227	0.00044	7.7e-05	0.000113	0.000103	0.000196	2.6e-05	0.000168	0.000216	0.000115	0.000246	0.000118	0.000311	0.000131
3	NaOH	57	3	0.000146	2.2e-05	0.000151	0.000172	0.000135	7.6e-05	4.5e-05	4.4e-05	7.3e-05	0.000167	0.000151	2.3e-05	0.000112	2e-05	0	0.000182	0.000212	0.0001
4	NaOH	57	Onychonema sp.	0.000128667	5.46667e-05	8.73333e-05	0.000162667	0.000153	0.000209	5.8e-05	8.56667e-05	8.5e-05	0.000131667	8.53333e-05	8.06667e-05	0.000119	5.7e-05	9.1e-05	0.000116	0.000174667	8.3e-05
1	NaOH	58	1	0.004495	0.005409	0.003365	0.005717	0.006448	0.00705	0.005507	0.009856	0.005519	0.003991	0.004959	0.006102	0.005366	0.008157	0.00617	0.00544	0.007498	0.005853
2	NaOH	58	2	0.006848	0.000444	0.000414	0.009212	0.00051	0.000449	0.007591	0.000414	0.000293	0.007433	0.000606	2.2e-05	0.008082	0.000774	0.001416	0.008664	0.000535	8.9e-05
3	NaOH	58	3	0.002235	0.000286	4.4e-05	0.000513	0	0	0	0.000176	0	5.9e-05	0.000283	0	0.000108	0.000121	0.00027	0.001063	8.5e-05	8e-06
4	NaOH	58	Pleurotaenium trabecula	0.004526	0.00204633	0.00127433	0.00514733	0.00231933	0.00249967	0.004366	0.003482	0.00193733	0.00382767	0.00194933	0.00204133	0.00451867	0.00301733	0.00261867	0.00505567	0.002706	0.00198333
1	NaOH	59	1	0.005055	0.006296	0.004526	0.008957	0.006783	0.006869	0.006238	0.012714	0.005443	0.005053	0.005228	0.006699	0.006603	0.009084	0.006044	0.006876	0.008066	0.00668
2	NaOH	59	2	0.000693	0.000527	0.000353	0.001089	0.000525	0.000396	0.000465	0.000535	0.000346	0.000415	0.00059	0.000386	0.001064	0.000569	0.00095	0.002691	0.000619	0.000645
3	NaOH	59	3	8.1e-05	0.000215	1e-06	0.000748	0.000177	0.00052	8.4e-05	5.1e-05	2.2e-05	0.000199	0.00015	4e-05	2.5e-05	8e-06	0.00013	0.000807	0.000109	0.00013
4	NaOH	59	Teilingia granulata	0.001943	0.002346	0.00162667	0.003598	0.002495	0.002595	0.00226233	0.00443333	0.001937	0.001889	0.00198933	0.002375	0.002564	0.00322033	0.00237467	0.003458	0.00293133	0.002485
1	NaOH	60	1	0	0.000178	0	2.6e-05	0.000398	0.00051	7.4e-05	0	2.5e-05	2e-06	8e-06	0	7.7e-05	1.8e-05	0	0	7.9e-05	6.2e-05
2	NaOH	60	2	0.000502	0.000469	0.000101	0.000413	0.000816	0.000345	0.000326	0.00025	3.6e-05	0.000449	0.000446	0.000277	0.000304	0.000295	0.000324	0.000219	0.000153	0.000221
3	NaOH	60	3	2.5e-05	4e-05	2e-05	8e-05	0.000218	4e-05	0.000158	0.000149	7.3e-05	7.2e-05	0.00021	4.1e-05	0.000181	9.6e-05	0.000251	0.000166	2.9e-05	8.9e-05
4	NaOH	60	Tetmemorus brebissonii	0.000175667	0.000229	4.03333e-05	0.000173	0.000477333	0.000298333	0.000186	0.000133	4.46667e-05	0.000174333	0.000221333	0.000106	0.000187333	0.000136333	0.000191667	0.000128333	8.7e-05	0.000124
1	NaOH	61	1	0.000335	2.1e-05	0	0	9.6e-05	0	9.3e-05	0.000205	2.5e-05	6e-06	6e-05	0	9.7e-05	1.3e-05	0	0	3.8e-05	0
2	NaOH	61	2	0.000438	0.000501	0.001933	0.002528	0.000518	0.040387	0.000547	0.000171	0.003174	0.000941	0.000426	0.038567	0.000628	0.000604	0.004184	0.001585	0.00067	0.041992
3	NaOH	61	3	6.5e-05	0.000135	8.8e-05	0.000895	0.000106	0.025607	8e-05	9e-05	0.000118	0.000236	0.00016	0.022788	0.000136	0.000116	0.000222	0.000693	0.00011	0.028699
4	NaOH	61	Cylindrocystis brebissonii	0.000279333	0.000219	0.000673667	0.001141	0.00024	0.021998	0.00024	0.000155333	0.00110567	0.000394333	0.000215333	0.0204517	0.000287	0.000244333	0.00146867	0.000759333	0.000272667	0.0235637
1	NaOH	62	1	7e-06	7e-06	1.5e-05	9.9e-05	1e-05	0	5.1e-05	5.2e-05	0.0001	5e-06	2.7e-05	0	3e-06	1.3e-05	3.7e-05	2.8e-05	9.7e-05	0
2	NaOH	62	2	0.026305	0.000428	7.6e-05	0.051624	0.000786	0.05089	0.041013	0.000587	0.003007	0.034902	0.001056	0.03789	0.034718	0.000905	0.00173	0.043256	0.000789	0.048022
3	NaOH	62	3	0.023293	0.001147	0.000964	0.064573	0.000563	0.044155	0.031292	0.000392	0.000821	0.036951	0.000543	0.034253	0.034673	0.000375	0.000932	0.077366	0.000445	0.051553
4	NaOH	62	Mesotaenium caldariorum	0.016535	0.000527333	0.000351667	0.0387653	0.000453	0.0316817	0.0241187	0.000343667	0.00130933	0.0239527	0.000542	0.0240477	0.0231313	0.000431	0.000899667	0.0402167	0.000443667	0.0331917
1	NaOH	63	1	6e-06	0.00014	1.6e-05	0	1.1e-05	0.004456	0	0.000131	4.3e-05	1.5e-05	5.1e-05	0	2.8e-05	0.000181	9e-06	3e-06	0.000112	0
2	NaOH	63	2	0.001281	0.000409	0.000387	0.11952	0.000946	0.085301	0.000509	0.00069	0.005641	0.003826	0.000774	0.060081	0.000297	0.000622	0.002257	0.077882	0.000709	0.086045
3	NaOH	63	3	0.002442	0.000842	0.000584	0.078507	0.000827	0.078031	0.002345	0.000652	0.002363	0.003669	0.000714	0.051253	0.002609	0.000543	0.001334	0.082901	0.000713	0.073041
4	NaOH	63	Netrium sp.	0.001243	0.000463667	0.000329	0.066009	0.000594667	0.0559293	0.000951333	0.000491	0.00268233	0.00250333	0.000513	0.0371113	0.000978	0.000448667	0.0012	0.0535953	0.000511333	0.0530287
1	NaOH	64	1	0	5.8e-05	1.2e-05	0	0.000113	0	0	0.000252	2.1e-05	1.5e-05	2.4e-05	0	1.5e-05	2.7e-05	8.7e-05	0	8.9e-05	0
2	NaOH	64	2	0.003121	0.000399	0.000424	0.055308	0.000273	0.047727	0.006121	0.000333	0.009134	0.010383	0.000183	0.032761	0.003003	0.000181	0.006577	0.041206	0.000175	0.056552
3	NaOH	64	3	0.001497	0.000121	3.3e-05	0.042937	0.0001	0.027481	0.002822	2.4e-05	0.000268	0.003428	0.000112	0.014917	0.001885	5.2e-05	0.000397	0.04325	0	0.026358
4	NaOH	64	Netrium sp.	0.00153933	0.000192667	0.000156333	0.0327483	0.000162	0.0250693	0.002981	0.000203	0.003141	0.00460867	0.000106333	0.0158927	0.00163433	8.66667e-05	0.00235367	0.028152	8.8e-05	0.0276367
1	NaOH	65	1	0.017177	0.003865	0.003735	0.031631	0.004206	0.080631	0.013436	0.003847	0.031926	0.019905	0.004091	0.086631	0.015713	0.00428	0.020786	0.029415	0.004889	0.092994
2	NaOH	65	2	0.001075	0.000208	0.000521	0.006048	0.000407	0.029658	0.001263	0.000228	0.002035	0.002119	0.0002	0.027732	0.003467	0.000339	0.001544	0.005383	0.000367	0.032897
3	NaOH	65	3	2.3e-05	0.000217	2.2e-05	2.8e-05	0	8e-05	1.8e-05	0	2.9e-05	3e-06	0.000158	0	5.4e-05	0	8.1e-05	0.001418	4.2e-05	0.0001
4	NaOH	65	Netrium digitus	0.00609167	0.00143	0.001426	0.012569	0.00153767	0.0367897	0.00490567	0.00135833	0.01133	0.00734233	0.001483	0.038121	0.00641133	0.00153967	0.00747033	0.012072	0.001766	0.041997
1	NaOH	66	1	0.000252	5.8e-05	1e-05	0.000855	4.5e-05	0.008523	0.000243	0	6.7e-05	0.000129	5.3e-05	0.003841	4.4e-05	4e-06	2.4e-05	0.000533	2.3e-05	0.010871
2	NaOH	66	2	1.6e-05	0.000138	8.3e-05	0.00482	0.000269	0.078538	6.5e-05	0.000142	0.00019	0.000176	0.000312	0.039846	2.2e-05	0.000332	4.8e-05	0.00484	0.000339	0.065751
3	NaOH	66	3	0.000119	0.000218	0	0.005042	0.000452	0.067222	6.5e-05	0.000377	0.000112	0.004998	0.000354	0.043506	0.000814	8.1e-05	0.000102	0.004894	0.000359	0.056022
4	NaOH	66	Netrium digitus	0.000129	0.000138	3.1e-05	0.00357233	0.000255333	0.0514277	0.000124333	0.000173	0.000123	0.00176767	0.000239667	0.0290643	0.000293333	0.000139	5.8e-05	0.00342233	0.000240333	0.0442147
1	NaOH	67	1	0.023582	0.004808	0.012976	0.034532	0.00549	0.106469	0.018935	0.005637	0.054873	0.030031	0.003767	0.091257	0.023544	0.005948	0.036565	0.039117	0.004919	0.097705
2	NaOH	67	2	0.006785	0.000206	0.001329	0.024052	0.000224	0.028335	0.00772	0.000233	0.009711	0.014552	0.000321	0.030315	0.007183	0.000517	0.00723	0.021318	0.000432	0.031482
3	NaOH	67	3	0.001013	8.4e-05	0.000213	0.01084	0.000112	0.020239	0.001678	0.000614	0.001241	0.003621	4.3e-05	0.020509	0.001607	1.8e-05	0.001048	0.009453	4.1e-05	0.024385
4	NaOH	67	Netrium interruptum	0.01046	0.00169933	0.00483933	0.0231413	0.001942	0.051681	0.00944433	0.00216133	0.0219417	0.016068	0.001377	0.0473603	0.010778	0.002161	0.0149477	0.023296	0.00179733	0.0511907
1	NaOH	68	1	3e-06	0	1.5e-05	0.000498	8.1e-05	0	9.9e-05	0.000181	2.8e-05	9e-05	0	0	4.3e-05	0	2.7e-05	0.00605	5e-06	0
2	NaOH	68	2	0.000292	0.00086	0.000587	0.001463	0.000663	0.056885	0.000171	0.000852	0.005488	0.000464	0.000807	0.061593	0.000242	0.000607	0.001271	6e-05	0.000718	0.053864
3	NaOH	68	3	2.1e-05	4e-06	0	0.000158	0.000271	0.013903	0.000232	0.000127	1e-06	3.6e-05	0.000103	0.013177	5.4e-05	8.7e-05	2.2e-05	0.000163	5.2e-05	0.01411
4	NaOH	68	Netrium oblongum	0.000105333	0.000288	0.000200667	0.000706333	0.000338333	0.023596	0.000167333	0.000386667	0.001839	0.000196667	0.000303333	0.0249233	0.000113	0.000231333	0.00044	0.002091	0.000258333	0.022658
1	NaOH	69	1	0.000112	8.7e-05	3.8e-05	7e-06	4.6e-05	4e-06	0.000106	2.8e-05	0	5.3e-05	4.8e-05	0	6.2e-05	0	6.9e-05	0.000383	0.000169	5.4e-05
2	NaOH	69	2	0.000236	5.6e-05	0.000209	0.001987	0.000149	0.004955	0.00022	6.9e-05	0.000301	0.000246	0.000112	0.003119	0.000249	0.000168	0.000328	0.001421	9.1e-05	0.004673
3	NaOH	69	3	0.002106	0.000162	4.1e-05	0.015929	2.5e-05	0.013945	0.001654	1e-06	0.000108	0.002553	0.000148	0.018095	0.002915	6.6e-05	0.000126	0.018507	3.2e-05	0.02827
4	NaOH	69	Netrium sp.	0.000818	0.000101667	9.6e-05	0.00597433	7.33333e-05	0.00630133	0.00066	3.26667e-05	0.000136333	0.000950667	0.000102667	0.00707133	0.00107533	7.8e-05	0.000174333	0.00677033	9.73333e-05	0.010999
1	NaOH	70	1	0.000219	1e-06	0	4.5e-05	0.000173	0	0	1.2e-05	7.8e-05	0	1e-05	0	2.5e-05	3.6e-05	6e-06	0	0	0.000133
2	NaOH	70	2	0.000394	4.8e-05	5.4e-05	7e-06	5.5e-05	0	0.000358	0.000179	0	0.000349	3.3e-05	0	0.000262	1.9e-05	0	0.001274	0	0
3	NaOH	70	3	0.002552	0.000115	0.000112	0.052272	0.000375	0.039344	0.005858	6e-05	0.000877	0.009587	0.000169	0.026642	0.00501	5.8e-05	0.000741	0.055199	0.000109	0.040706
4	NaOH	70	Netrium interruptum	0.001055	5.46667e-05	5.53333e-05	0.0174413	0.000201	0.0131147	0.002072	8.36667e-05	0.000318333	0.003312	7.06667e-05	0.00888067	0.00176567	3.76667e-05	0.000249	0.0188243	3.63333e-05	0.013613
1	NaOH	71	1	0	1.1e-05	1.2e-05	2e-05	0.000122	0	0	9e-06	0	7.3e-05	7e-06	0	5.6e-05	7.2e-05	2.2e-05	0	7.4e-05	0
2	NaOH	71	2	5e-06	0.000394	2.3e-05	0.006336	0.000154	0	0.001358	9.8e-05	5e-06	0.001033	5.1e-05	0	0.002335	5.4e-05	5e-06	0.00884	7.9e-05	0
3	NaOH	71	3	0.00276	4.2e-05	0.000395	0.052311	0	0.039848	0.004429	8e-06	0.002463	0.008971	5e-06	0.029073	0.003654	2.3e-05	0.001918	0.047415	9e-06	0.040179
4	NaOH	71	Netrium sp.	0.000921667	0.000149	0.000143333	0.0195557	9.2e-05	0.0132827	0.001929	3.83333e-05	0.000822667	0.003359	2.1e-05	0.009691	0.002015	4.96667e-05	0.000648333	0.0187517	5.4e-05	0.013393
1	NaOH	72	1	0.003262	0.004264	0.003376	0.00553	0.003764	0.007409	0.00438	0.004552	0.004287	0.00437	0.00421	0.006665	0.00475	0.005711	0.005952	0.005452	0.004956	0.007387
2	NaOH	72	2	0.000287	0.000204	0.000288	0.000844	0.000384	0.000907	0.000657	0.000345	0.000246	0.000499	0.00042	8.8e-05	0.000354	0.000376	0.000371	0.000603	0.000362	0.000166
3	NaOH	72	3	0.000134	0.000123	1.2e-05	3.6e-05	0.000234	0.000198	4.6e-05	0.0001	6.4e-05	5.5e-05	6.9e-05	0	2e-05	6.6e-05	0.000204	0.000223	1.7e-05	0
4	NaOH	72	Penium spirostrialatum	0.00122767	0.00153033	0.00122533	0.00213667	0.00146067	0.002838	0.00169433	0.00166567	0.00153233	0.00164133	0.00156633	0.002251	0.001708	0.002051	0.00217567	0.00209267	0.00177833	0.00251767
1	NaOH	73	1	0	4.4e-05	0	1.4e-05	0	0.000343	0.00096	0.000564	3e-05	0.001679	9.7e-05	0	0.004314	5e-05	0.000129	0.00115	0.000997	0.000759
2	NaOH	73	2	0.00037	0.000342	0.000153	0.000262	0.000521	0.000434	0.000234	0.00032	8.1e-05	0.003945	0.000123	7.2e-05	0.000262	0.00022	4.6e-05	0.000158	0.000107	5.2e-05
3	NaOH	73	3	0	0.000108	2.9e-05	4e-05	0.000105	0	2e-05	0.000129	5e-06	5.8e-05	0.000189	2.2e-05	0.000109	1.9e-05	3.4e-05	3.1e-05	9.6e-05	0.000236
4	NaOH	73	Penium margaritaceum	0.000123333	0.000164667	6.06667e-05	0.000105333	0.000208667	0.000259	0.000404667	0.000337667	3.86667e-05	0.001894	0.000136333	3.13333e-05	0.00156167	9.63333e-05	6.96667e-05	0.000446333	0.0004	0.000349
1	NaOH	74	1	0.000242	0.000379	0.000667	0.004946	0.004295	0.004852	0.005027	0.009183	0.004557	0.003238	0.00417	0.003706	0.008917	0.007789	0.006434	0.005984	0.006231	0.008904
2	NaOH	74	2	0.000275	0.000428	0.000594	0.000783	0.000397	3.6e-05	0.002672	0.000461	1.9e-05	0.000624	0.000408	0	0.000494	0.000711	0	0.004415	0.000401	9.3e-05
3	NaOH	74	3	1.1e-05	0.0001	0.00026	0.000154	0.000153	0	0.000202	0.00016	0	0.000294	0.000188	1.8e-05	0.000463	6.8e-05	0	0.000317	0.000163	0.002286
4	NaOH	74		0.000176	0.000302333	0.000507	0.001961	0.001615	0.00162933	0.00263367	0.003268	0.00152533	0.00138533	0.00158867	0.00124133	0.00329133	0.002856	0.00214467	0.003572	0.002265	0.003761
1	NaOH	75	1	0.001321	2.9e-05	0.000227	1.5e-05	0.000129	0.000131	3e-05	2.5e-05	4.9e-05	3.5e-05	0	0	1.4e-05	4.2e-05	3.7e-05	0.0001	6.5e-05	8e-05
2	NaOH	75	2	0.001105	0.00025	0.00025	0.001932	0.00025	0.000227	0.002302	0.000171	2.2e-05	0.002092	0.000259	0	0.001512	0.000191	0.000158	0.004536	0.000367	0.007295
3	NaOH	75	3	0.000379	2.9e-05	0	0.007092	0	0	0	7.3e-05	6e-05	0.000327	5.9e-05	0	0.000498	3.1e-05	9.1e-05	0.002329	3.2e-05	0
4	NaOH	75	Penium sp.	0.000935	0.000102667	0.000159	0.003013	0.000126333	0.000119333	0.000777333	8.96667e-05	4.36667e-05	0.000818	0.000106	0	0.000674667	8.8e-05	9.53333e-05	0.00232167	0.000154667	0.00245833
1	NaOH	76	1	0.037999	0.004877	0.004139	0.036449	0.00499	0.004891	0.037474	0.006726	0.004107	0.037575	0.004712	0.003689	0.044023	0.006872	0.006375	0.048773	0.005757	0.00542
2	NaOH	76	2	0.03151	0.000223	0.000192	0.030078	0.000304	0.000842	0.030946	0.000267	0.000227	0.03411	0.000407	0.000928	0.026095	0.000308	0.000343	0.028456	0.000282	0.000259
3	NaOH	76	3	0.016884	6.8e-05	0	0.020345	2.1e-05	0.000639	0.019814	7.7e-05	7.1e-05	0.025537	0.00016	0.000132	0.02222	0.000154	0.000184	0.02491	0	8.8e-05
4	NaOH	76	Mougeotia transeau	0.0287977	0.00172267	0.00144367	0.0289573	0.00177167	0.002124	0.0294113	0.00235667	0.00146833	0.0324073	0.00175967	0.001583	0.0307793	0.00244467	0.00230067	0.0340463	0.002013	0.00192233
1	NaOH	77	1	0.07123	0.003463	0.039126	0.09607	0.004661	0.049919	0.080816	0.00439	0.046984	0.089443	0.003442	0.045386	0.096775	0.004121	0.0476	0.081757	0.005126	0.058072
2	NaOH	77	2	0.037225	4e-06	0.009359	0.040087	0.000744	0.015047	0.036171	5e-05	0.007733	0.039911	0.000818	0.01369	0.032439	0.00024	0.006739	0.036991	0.000131	0.016974
3	NaOH	77	3	0.015939	0	0.000117	0.021847	0.000128	0	0.018875	3.7e-05	0.00011	0.024145	0.000129	0.000432	0.018521	3.6e-05	4.5e-05	0.022574	6.5e-05	0.000843
4	NaOH	77	Spirogyra communis	0.0414647	0.00115567	0.0162007	0.052668	0.00184433	0.0216553	0.0452873	0.00149233	0.0182757	0.0511663	0.001463	0.019836	0.049245	0.00146567	0.018128	0.0471073	0.001774	0.0252963
1	NaOH	78	1	0.006202	0.004565	0.019101	0.008179	0.006491	0.066947	0.006104	0.009627	0.077915	0.006551	0.00694	0.101051	0.006655	0.009191	0.080008	0.007384	0.008391	0.104295
2	NaOH	78	2	0.017196	0.000741	0.001971	0.018011	0.000962	0.025227	0.01676	0.001232	0.025812	0.021656	0.000994	0.029566	0.020439	0.000968	0.024418	0.024356	0.001033	0.030501
3	NaOH	78	3	0.022253	0.000157	0.001883	0.028037	0.000153	0.006989	0.027338	0.000256	0.00778	0.039674	0.000287	0.013008	0.03416	8e-05	0.00808	0.038693	0.000421	0.013264
4	NaOH	78	Spirogyra sp.	0.015217	0.001821	0.00765167	0.0180757	0.00253533	0.0330543	0.016734	0.003705	0.037169	0.022627	0.00274033	0.047875	0.020418	0.003413	0.037502	0.0234777	0.00328167	0.0493533
1	NaOH	79	1	0.000267	7.3e-05	2.8e-05	5.4e-05	2.4e-05	0.000163	0	1.6e-05	9.7e-05	0	0	0	0	3.7e-05	3.3e-05	0	8e-05	1e-05
2	NaOH	79	2	3e-06	9.1e-05	0.000226	1e-06	0	0.000175	0	4.9e-05	1.4e-05	0.00368	3.9e-05	0	0.001199	5.6e-05	5.8e-05	5.6e-05	1.1e-05	3.5e-05
3	NaOH	79	3	0.042441	0.000353	0.000252	0.04542	9.7e-05	0.000204	0.039026	5.8e-05	4.4e-05	0.044355	1.4e-05	0.008134	0.041893	0.000153	0.000212	0.033118	6.7e-05	0.000281
4	NaOH	79	Zygnema sp.	0.014237	0.000172333	0.000168667	0.0151583	4.03333e-05	0.000180667	0.0130087	4.1e-05	5.16667e-05	0.0160117	1.76667e-05	0.00271133	0.014364	8.2e-05	0.000101	0.011058	5.26667e-05	0.000108667
1	NaOH	80	1	0.00498	0.006614	0.004795	0.005327	0.007856	0.004166	0.005467	0.01251	0.005598	0.004103	0.004927	0.004986	0.004891	0.010473	0.00644	0.004293	0.008432	0.005633
2	NaOH	80	2	0.000566	0.000639	0.000146	0.00062	0.000637	0.00049	0.000481	0.001139	0.002671	0.000478	0.000685	0.000373	0.000741	0.000861	0.004047	0.000562	0.000963	0.00033
3	NaOH	80	3	0.000191	0.000184	6.6e-05	0.000203	0.000136	0.000204	0.000708	5.7e-05	0	0.000323	0.000136	0.000157	5e-06	0.000233	9.8e-05	0.000146	5.3e-05	0.000133
4	NaOH	80		0.00191233	0.002479	0.001669	0.00205	0.00287633	0.00162	0.00221867	0.00456867	0.00275633	0.00163467	0.001916	0.00183867	0.001879	0.00385567	0.00352833	0.001667	0.00314933	0.002032
1	NaOH	81	1	0.005126	0.000633	0.002029	0.002898	0.004499	0.004631	0.002822	0.004431	0.003334	0.003014	0.007463	0.006085	0.00228	0.002613	0.006556	0.010754	0.004101	0.004118
2	NaOH	81	2	0.000111	0	0.005585	0.000153	2.3e-05	0	1.9e-05	7.5e-05	8.7e-05	0.00527	0.000527	0	0.003526	0.000763	0.000318	0.000338	0.000401	6.2e-05
3	NaOH	81	3	0.000142	0.000131	0	0	1.5e-05	1.6e-05	0	1.9e-05	0	9e-06	0	0	0	2.5e-05	0.003523	0.004298	0.004334	0
4	NaOH	81	Coleochaete orblicularis	0.001793	0.000254667	0.002538	0.001017	0.00151233	0.001549	0.000947	0.00150833	0.00114033	0.00276433	0.00266333	0.00202833	0.00193533	0.00113367	0.00346567	0.00513	0.00294533	0.00139333
1	NaOH	82	1	0.000474	2.4e-05	8e-06	0	0	0	0	7.4e-05	6e-06	5.7e-05	0	0	1.8e-05	4.2e-05	1e-06	0	0	0
2	NaOH	82	2	5e-06	0.000296	0	0	0.00039	0.000128	1.7e-05	0.000248	0.000612	3.3e-05	0.000108	0.000176	0	6.8e-05	0.001118	0	0.000273	8e-06
3	NaOH	82	3	6.1e-05	0.000175	0	0	0.000107	4.3e-05	0.001315	0.000324	2.7e-05	0.004479	6.7e-05	4.1e-05	4.2e-05	3.2e-05	0.00068	0	0.000193	8e-06
4	NaOH	82		0.00018	0.000165	2.66667e-06	0	0.000165667	5.7e-05	0.000444	0.000215333	0.000215	0.001523	5.83333e-05	7.23333e-05	2e-05	4.73333e-05	0.000599667	0	0.000155333	5.33333e-06
1	NaOH	83	1	0.003376	0.005714	0.004805	0.004656	0.005754	0.004433	0.007308	0.007248	0.010755	0.004127	0.004669	0.00549	0.004772	0.005799	0.006326	0.004648	0.005325	0.005583
2	NaOH	83	2	0.000743	0.000878	0.000317	0.00056	0.000835	0.000423	0.000264	0.000769	0.004701	0.000249	0.000601	0.000332	0.004063	0.000529	0.000213	0.000155	0.000527	5.1e-05
3	NaOH	83	3	0	7.9e-05	0	0	0	3.9e-05	0	4.6e-05	4.3e-05	0	0	3.1e-05	0	2.5e-05	0	4.8e-05	0	0.004398
4	NaOH	83		0.001373	0.00222367	0.00170733	0.00173867	0.00219633	0.00163167	0.002524	0.00268767	0.00516633	0.00145867	0.00175667	0.001951	0.002945	0.00211767	0.00217967	0.001617	0.00195067	0.003344
1	NaOH	84	1	0.005476	0.02016	0.004806	0.005867	0.019616	0.005518	0.007549	0.023286	0.007522	0.004977	0.012793	0.00491	0.0079	0.030209	0.013191	0.008419	0.02959	0.008611
2	NaOH	84	2	0.00042	0.002012	0.000405	0.009209	0.002139	0.000484	0.000706	0.007143	0.000594	0.004335	0.000821	0.009414	0.000951	0.003671	0.002281	0.000643	0.003183	0.000212
3	NaOH	84	3	0	0.000442	2.5e-05	0.000102	0.000483	0.000129	2.8e-05	0.000306	3.8e-05	3.9e-05	0.000244	0.00014	1.3e-05	0.00849	0.004401	6.8e-05	0.004003	0.006862
4	NaOH	84		0.00196533	0.007538	0.00174533	0.00505933	0.00741267	0.00204367	0.002761	0.010245	0.002718	0.003117	0.00461933	0.00482133	0.00295467	0.0141233	0.00662433	0.00304333	0.0122587	0.00522833

## Sheet: Fig. S4 calculations
		Enzyme	E-XEGP		0
		Antibody	LM15	LM25	LM15	LM25
Extraction	Sample	Species	1	3	4	6
CDTA	1		0.000420667	0.000125667	0.000184333	0.000108667
CDTA	2		5.86667e-05	0.00187133	0.000128333	4.86667e-05
CDTA	3		1e-06	0.000335333	2.93333e-05	0.000142333
CDTA	4		0.000140333	2.9e-05	4.56667e-05	0.000190333
CDTA	5		1.83333e-05	0.00184367	0.000186	0.000219
CDTA	6		1.2e-05	6.7e-05	2.66667e-05	9.23333e-05
CDTA	7		0.000163333	0.000142333	0.000106667	9e-05
CDTA	8		7.5e-05	7e-05	0.000156	5.5e-05
CDTA	9		1e-05	4.03333e-05	8.96667e-05	0.000137667
CDTA	10		1.6e-05	0.000129667	5.56667e-05	0.000311667
CDTA	11		0	4.3e-05	9.1e-05	2.86667e-05
CDTA	12		2.83333e-05	0.000162667	5.9e-05	1.7e-05
CDTA	13		1e-05	0.000134	6.2e-05	0.000103667
CDTA	14		2.9e-05	8.13333e-05	6.53333e-05	5.8e-05
CDTA	15		5.6e-05	7.76667e-05	0.00012	9.16667e-05
CDTA	16		0.00107767	0.000672	0.000619	0.000231333
CDTA	17		0	6.86667e-05	5.53333e-05	0.000112667
CDTA	18		0.0117713	1.63333e-05	0.0119567	1.83333e-05
CDTA	19		0.0314637	5.83333e-05	0.0316627	0.000182333
CDTA	20		0.010983	4.93333e-05	0.0110527	0.000100667
CDTA	21		0.002076	8.86667e-05	0.00226233	0.000174333
CDTA	22		0.00248633	0.000122	0.002868	0.000161667
CDTA	23		4.23333e-05	7.16667e-05	1.3e-05	0.000256333
CDTA	24		6.8e-05	3.96667e-05	0.000125667	0.000241667
CDTA	25		5.66667e-05	0.000101333	0.000196	0.000369667
CDTA	26	Chara corallina (apices)	0.0235947	0.000108667	0.024036	8.5e-05
CDTA	27	Chara corallina	0.040914	7.8e-05	0.0408077	0.000141333
CDTA	28	Chara corallina	0.040713	0.000146667	0.0409153	0.000164667
CDTA	29	Chara corallina	0.0393893	0.000126333	0.040565	0.000161333
CDTA	30	Chara corallina	0.0243913	0.000123	0.024461	0.000191333
CDTA	31	Chara corallina	0.0170537	8.8e-05	0.0169697	8.76667e-05
CDTA	32	Chara coralina	0.028161	0.000133333	0.027345	6.36667e-05
CDTA	33	Nitella sp.	0.0146913	0.000106667	0.016397	0.000604667
CDTA	34	Coleochaete nitellarum	0.018566	0.000164333	0.018817	0.000124333
CDTA	35	Coleochaete nitellarum	0.021966	0.000188333	0.021357	0.000252667
CDTA	36	Coleochaete scutatum	0.000956667	0.000123333	0.002403	0.000132
CDTA	37	Chlorokybus atmophyticus	5.9e-05	0.000101667	0.000257	7.8e-05
CDTA	38		1.76667e-05	0.000164667	6.73333e-05	0.000133
CDTA	39		5e-06	0.000127	0.000105	6.46667e-05
CDTA	40	Entransia fimbriata	8.86667e-05	0.000150333	9.46667e-05	5.3e-05
CDTA	41	Klebsormidium flaccidum	0.000227	0.000301	0.000544333	0.000248667
CDTA	42	Klebsormidium dissectum	8.23333e-05	0.000139667	0.000225333	9.66667e-05
CDTA	43	Klebsormidium sp.	0.000242333	8.7e-05	0.000448667	6.83333e-05
CDTA	44	Mesostigma viride	0.000218667	0.000309667	0.000354	0.000159333
CDTA	45	Closterium acerosum	2.8e-05	3.33333e-05	4.76667e-05	4.6e-05
CDTA	46	Closterium moniliferum	4.66667e-05	5.2e-05	0.000157667	0.00039
CDTA	47	Closterium praelongum	6.3e-05	7.7e-05	0.000101333	0.00111
CDTA	48	Cosmarium sp.	0.021532	0.000159667	0.0219243	0.000135
CDTA	49	Cosmarium turpini	0.0201403	4.56667e-05	0.0224403	0.000189667
CDTA	50	Cosmarium turpini	0.018252	0.000334	0.0227433	0.000206333
CDTA	51		0.000139667	1.93333e-05	7.03333e-05	0.000110667
CDTA	52	Desmidium swartzii	7.3e-05	9.86667e-05	2.4e-05	0.000134
CDTA	53	Groenbladia undulata	0.000111	3.9e-05	3.16667e-05	7.3e-05
CDTA	54	Micrasterias furcata	6.06667e-05	0.000188	3.63333e-05	0.000113667
CDTA	55	Micrasterias radiata	2.63333e-05	6.5e-05	5.2e-05	6.8e-05
CDTA	56	Micrasterias sp.	9.33333e-05	9.83333e-05	7.03333e-05	0.000364333
CDTA	57	Onychonema sp.	4.93333e-05	6.26667e-05	8.6e-05	4.96667e-05
CDTA	58	Pleurotaenium trabecula	8.3e-05	0.000102333	0.00014	0.000199333
CDTA	59	Teilingia granulata	8.36667e-05	6.56667e-05	0.000252333	5.93333e-05
CDTA	60	Tetmemorus brebissonii	0.000125667	0.000247333	0.000259	0.000100667
CDTA	61	Cylindrocystis brebissonii	0.000257	0.000450667	0.00064	0.00436233
CDTA	62	Mesotaenium caldariorum	0.0257603	0.000456333	0.0264397	0.00243033
CDTA	63	Netrium sp.	0.00015	0.002395	0.0122153	0.01402
CDTA	64	Netrium sp.	0.0149987	0.000518	0.0166133	0.002391
CDTA	65	Netrium digitus	0.000583333	4.9e-05	0.004602	0.001985
CDTA	66	Netrium digitus	3.43333e-05	0.000102667	0.000136333	0.00022
CDTA	67	Netrium interruptum	0.016768	6e-06	0.0165663	0.002628
CDTA	68	Netrium oblongum	0.000161667	0.000989	0.00584433	0.00340767
CDTA	69	Netrium sp.	0.000351333	0.000683333	0.000292333	0.00275433
CDTA	70	Netrium interruptum	0.00194233	3.16667e-05	0.00209567	1.8e-05
CDTA	71	Netrium sp.	0.017835	3.13333e-05	0.017983	0.00173533
CDTA	72	Penium spirostrialatum	5.4e-05	8.66667e-05	0.000236333	0.001099
CDTA	73	Penium margaritaceum	3.86667e-05	0.000141333	0.000159	0.000571
CDTA	74		8.73333e-05	0.000159333	0.000344333	0.000175333
CDTA	75	Penium sp.	0.000284333	8.3e-05	0.000606	0.000113333
CDTA	76	Mougeotia transeau	0.0306083	4.16667e-05	0.0307137	0.000367
CDTA	77	Spirogyra communis	0.0516183	0.00271733	0.0528577	0.00617367
CDTA	78	Spirogyra sp.	0.0375937	0.00456167	0.0272017	0.010329
CDTA	79	Zygnema sp.	0.0324777	1.8e-05	0.0300513	6.03333e-05
CDTA	80		3.3e-05	0.000287667	0.000415333	6.5e-05
CDTA	81	Coleochaete orblicularis	7.66667e-06	9.53333e-05	5.16667e-05	0.000229667
CDTA	82		0.000165667	0.000122667	0.000167667	0.000181667
CDTA	83		0.000106	4.46667e-05	0.000146	0.000102
CDTA	84		8.36667e-05	0.000101667	0.000186333	0.000424333
NaOH	1		0.00121567	0.00100533	0.00155933	0.000912667
NaOH	2		0.00112367	0.000796333	0.00151133	0.00141233
NaOH	3		0.00136467	0.000781667	0.00184333	0.000935
NaOH	4		0.00174733	0.00107233	0.00242867	0.00101933
NaOH	5		0.00139833	0.000791	0.001914	0.000894333
NaOH	6		0.00136333	0.001031	0.00193333	0.00110367
NaOH	7		0.00145233	0.00107333	0.001955	0.00195067
NaOH	8		0.00128067	0.00075	0.00166833	0.001296
NaOH	9		0.00139067	0.000974667	0.00182	0.00134
NaOH	10		0.001329	0.001032	0.00192267	0.00101533
NaOH	11		0.00162233	0.000950667	0.00219033	0.00166833
NaOH	12		0.00148233	0.00102267	0.002155	0.003502
NaOH	13		0.00139867	0.00111867	0.00197067	0.001287
NaOH	14		0.001018	0.000902333	0.001588	0.000698667
NaOH	15		0.001397	0.000861333	0.00192067	0.00122433
NaOH	16		0.00169033	0.001055	0.00204167	0.000859333
NaOH	17		0.00207667	0.001805	0.00279267	0.00157467
NaOH	18		0.0320723	0.001298	0.028565	0.001767
NaOH	19		0.0154123	0.000144667	0.0151583	0.000116667
NaOH	20		0.008137	0.00115733	0.00886733	0.00184833
NaOH	21		0.00559167	0.001081	0.00763033	0.00112533
NaOH	22		0.00672233	0.001419	0.00786867	0.00182967
NaOH	23		0.00154667	0.00123267	0.00222267	0.002341
NaOH	24		6.36667e-05	5.86667e-05	0.001485	8.93333e-05
NaOH	25		2.86667e-05	6.36667e-05	0.000252	5.5e-05
NaOH	26	Chara corallina (apices)	0.0236543	0.001226	0.024682	0.00289733
NaOH	27	Chara corallina	0.00669533	7.8e-05	0.007067	0.000179
NaOH	28	Chara corallina	0.00799567	0.000138667	0.011262	0.000128667
NaOH	29	Chara corallina	0.00569433	0.000509	0.015911	0.000516667
NaOH	30	Chara corallina	0.0232663	0.000879	0.0241373	0.001004
NaOH	31	Chara corallina	0.0198653	0.000984333	0.019649	0.00338167
NaOH	32	Chara coralina	0.0249637	0.000986667	0.0249163	0.00105067
NaOH	33	Nitella sp.	0.00699433	0.00584533	0.0499953	0.0484457
NaOH	34	Coleochaete nitellarum	0.0124213	0.000843	0.0248287	0.00291433
NaOH	35	Coleochaete nitellarum	0.022965	0.00165367	0.0244897	0.00266867
NaOH	36	Coleochaete scutatum	0.000342	5.3e-05	0.000706	0.000124667
NaOH	37	Chlorokybus atmophyticus	0.00157667	0.00123267	0.00243133	0.003213
NaOH	38		0.00143967	0.00118267	0.00198067	0.002146
NaOH	39		0.001671	0.00127567	0.00223767	0.00140533
NaOH	40	Entransia fimbriata	0.00197367	0.00164633	0.00253067	0.00226633
NaOH	41	Klebsormidium flaccidum	1.93333e-05	6.8e-05	8.7e-05	9.66667e-06
NaOH	42	Klebsormidium dissectum	3.8e-05	0.000101333	0.000112667	4.06667e-05
NaOH	43	Klebsormidium sp.	0.000227333	0.000126667	0.000297	7.63333e-05
NaOH	44	Mesostigma viride	0.003095	0.001796	0.00405967	0.00264567
NaOH	45	Closterium acerosum	0.00152433	0.00105933	0.002615	0.0287303
NaOH	46	Closterium moniliferum	0.00176033	0.00158633	0.002418	0.009401
NaOH	47	Closterium praelongum	0.007913	0.00117867	0.0162063	0.012482
NaOH	48	Cosmarium sp.	0.023662	0.000323667	0.024495	0.000327667
NaOH	49	Cosmarium turpini	0.012126	0.000211	0.009388	8e-05
NaOH	50	Cosmarium turpini	0.0117307	0.000126	0.0144337	4.56667e-05
NaOH	51		5.93333e-05	9.76667e-05	0.000454	0.000381333
NaOH	52	Desmidium swartzii	2.26667e-05	6.03333e-05	0.000316333	0.00018
NaOH	53	Groenbladia undulata	0.00279567	0.000748	0.00381	0.000977667
NaOH	54	Micrasterias furcata	2.46667e-05	4.76667e-05	0.00159067	0.000137
NaOH	55	Micrasterias radiata	0.00190467	0.00164133	0.002596	0.00185667
NaOH	56	Micrasterias sp.	0.000535333	3.3e-05	0.00153233	0.000155333
NaOH	57	Onychonema sp.	0.000128667	8.73333e-05	0.000162667	0.000209
NaOH	58	Pleurotaenium trabecula	0.004526	0.00127433	0.00514733	0.00249967
NaOH	59	Teilingia granulata	0.001943	0.00162667	0.003598	0.002595
NaOH	60	Tetmemorus brebissonii	0.000175667	4.03333e-05	0.000173	0.000298333
NaOH	61	Cylindrocystis brebissonii	0.000279333	0.000673667	0.001141	0.021998
NaOH	62	Mesotaenium caldariorum	0.016535	0.000351667	0.0387653	0.0316817
NaOH	63	Netrium sp.	0.001243	0.000329	0.066009	0.0559293
NaOH	64	Netrium sp.	0.00153933	0.000156333	0.0327483	0.0250693
NaOH	65	Netrium digitus	0.00609167	0.001426	0.012569	0.0367897
NaOH	66	Netrium digitus	0.000129	3.1e-05	0.00357233	0.0514277
NaOH	67	Netrium interruptum	0.01046	0.00483933	0.0231413	0.051681
NaOH	68	Netrium oblongum	0.000105333	0.000200667	0.000706333	0.023596
NaOH	69	Netrium sp.	0.000818	9.6e-05	0.00597433	0.00630133
NaOH	70	Netrium interruptum	0.001055	5.53333e-05	0.0174413	0.0131147
NaOH	71	Netrium sp.	0.000921667	0.000143333	0.0195557	0.0132827
NaOH	72	Penium spirostrialatum	0.00122767	0.00122533	0.00213667	0.002838
NaOH	73	Penium margaritaceum	0.000123333	6.06667e-05	0.000105333	0.000259
NaOH	74		0.000176	0.000507	0.001961	0.00162933
NaOH	75	Penium sp.	0.000935	0.000159	0.003013	0.000119333
NaOH	76	Mougeotia transeau	0.0287977	0.00144367	0.0289573	0.002124
NaOH	77	Spirogyra communis	0.0414647	0.0162007	0.052668	0.0216553
NaOH	78	Spirogyra sp.	0.015217	0.00765167	0.0180757	0.0330543
NaOH	79	Zygnema sp.	0.014237	0.000168667	0.0151583	0.000180667
NaOH	80		0.00191233	0.001669	0.00205	0.00162
NaOH	81	Coleochaete orblicularis	0.001793	0.002538	0.001017	0.001549
NaOH	82		0.00018	2.66667e-06	0	5.7e-05
NaOH	83		0.001373	0.00170733	0.00173867	0.00163167
NaOH	84		0.00196533	0.00174533	0.00505933	0.00204367
0.066009
		Enzyme	E-XEGP		0
		Antibody	LM15	LM25	LM15	LM25
Extraction	Sample	Species	1	3	4	6
CDTA	1		0.637287	0.190378	0.279255	0.164624
CDTA	2		0.0888768	2.83497	0.194418	0.0737273
CDTA	3		0.00151494	0.508012	0.0444384	0.215627
CDTA	4		0.212597	0.0439334	0.0691825	0.288345
CDTA	5		0.027774	2.79305	0.28178	0.331773
CDTA	6		0.0181793	0.101501	0.0403985	0.13988
CDTA	7		0.247441	0.215627	0.161594	0.136345
CDTA	8		0.113621	0.106046	0.236331	0.083322
CDTA	9		0.0151494	0.0611028	0.13584	0.208557
CDTA	10		0.0242391	0.196438	0.0843319	0.472158
CDTA	11		0	0.0651426	0.13786	0.0434284
CDTA	12		0.0429234	0.246431	0.0893818	0.0257541
CDTA	13		0.0151494	0.203003	0.0939266	0.157049
CDTA	14		0.0439334	0.123216	0.0989764	0.0878668
CDTA	15		0.0848369	0.117661	0.181793	0.13887
CDTA	16		1.63261	1.01804	0.937751	0.350457
CDTA	17		0	0.104026	0.083827	0.170684
CDTA	18		17.8329	0.0247441	18.1137	0.027774
CDTA	19		47.6657	0.0883718	47.9672	0.276225
CDTA	20		16.6386	0.0747373	16.7442	0.152504
CDTA	21		3.14503	0.134325	3.42731	0.264105
CDTA	22		3.76666	0.184823	4.34486	0.244916
CDTA	23		0.0641327	0.108571	0.0196943	0.388331
CDTA	24		0.103016	0.0600928	0.190378	0.366112
CDTA	25		0.0858469	0.153514	0.296929	0.560025
CDTA	26	Chara corallina (apices)	35.7446	0.164624	36.4132	0.12877
CDTA	27	Chara corallina	61.9825	0.118166	61.8214	0.214112
CDTA	28	Chara corallina	61.678	0.222192	61.9845	0.249461
CDTA	29	Chara corallina	59.6727	0.191388	61.4537	0.244411
CDTA	30	Chara corallina	36.9515	0.186338	37.0571	0.289859
CDTA	31	Chara corallina	25.8354	0.133315	25.7081	0.13281
CDTA	32	Chara coralina	42.6624	0.201993	41.4262	0.0964515
CDTA	33	Nitella sp.	22.2566	0.161594	24.8406	0.916037
CDTA	34	Coleochaete nitellarum	28.1265	0.248956	28.5067	0.188358
CDTA	35	Coleochaete nitellarum	33.2773	0.285315	32.3547	0.382776
CDTA	36	Coleochaete scutatum	1.4493	0.186843	3.64041	0.199973
CDTA	37	Chlorokybus atmophyticus	0.0893818	0.154019	0.389341	0.118166
CDTA	38		0.026764	0.249461	0.102006	0.201488
CDTA	39		0.00757472	0.192398	0.159069	0.0979664
CDTA	40	Entransia fimbriata	0.134325	0.227747	0.143415	0.0802921
CDTA	41	Klebsormidium flaccidum	0.343892	0.455998	0.824635	0.376716
CDTA	42	Klebsormidium dissectum	0.12473	0.211587	0.341368	0.146445
CDTA	43	Klebsormidium sp.	0.367122	0.1318	0.679705	0.103521
CDTA	44	Mesostigma viride	0.331268	0.469128	0.536291	0.241381
CDTA	45	Closterium acerosum	0.0424185	0.0504982	0.0722124	0.0696875
CDTA	46	Closterium moniliferum	0.0706974	0.0787771	0.238856	0.590829
CDTA	47	Closterium praelongum	0.0954415	0.116651	0.153514	1.68159
CDTA	48	Cosmarium sp.	32.6198	0.241886	33.2142	0.204518
CDTA	49	Cosmarium turpini	30.5115	0.0691825	33.9959	0.287335
CDTA	50	Cosmarium turpini	27.6508	0.505992	34.4549	0.312584
CDTA	51		0.211587	0.0292889	0.106551	0.167654
CDTA	52	Desmidium swartzii	0.110591	0.149475	0.0363587	0.203003
CDTA	53	Groenbladia undulata	0.168159	0.0590829	0.0479733	0.110591
CDTA	54	Micrasterias furcata	0.0919067	0.28481	0.055043	0.172199
CDTA	55	Micrasterias radiata	0.0398935	0.0984714	0.0787771	0.103016
CDTA	56	Micrasterias sp.	0.141395	0.14897	0.106551	0.551945
CDTA	57	Onychonema sp.	0.0747373	0.0949365	0.130285	0.0752423
CDTA	58	Pleurotaenium trabecula	0.12574	0.155029	0.212092	0.301979
CDTA	59	Teilingia granulata	0.12675	0.0994814	0.382271	0.0898867
CDTA	60	Tetmemorus brebissonii	0.190378	0.374696	0.392371	0.152504
CDTA	61	Cylindrocystis brebissonii	0.389341	0.682735	0.969565	6.60869
CDTA	62	Mesotaenium caldariorum	39.0255	0.69132	40.0546	3.68182
CDTA	63	Netrium sp.	0.227242	3.62829	18.5056	21.2395
CDTA	64	Netrium sp.	22.7222	0.784741	25.1683	3.62223
CDTA	65	Netrium digitus	0.883718	0.0742323	6.97178	3.00717
CDTA	66	Netrium digitus	0.0520131	0.155534	0.206537	0.333288
CDTA	67	Netrium interruptum	25.4026	0.00908967	25.0971	3.98128
CDTA	68	Netrium oblongum	0.244916	1.49828	8.85384	5.16243
CDTA	69	Netrium sp.	0.532251	1.03521	0.442869	4.17266
CDTA	70	Netrium interruptum	2.94253	0.0479733	3.17482	0.027269
CDTA	71	Netrium sp.	27.019	0.0474683	27.2433	2.62893
CDTA	72	Penium spirostrialatum	0.081807	0.131295	0.358032	1.66492
CDTA	73	Penium margaritaceum	0.0585779	0.214112	0.240876	0.865034
CDTA	74		0.132305	0.241381	0.521646	0.26562
CDTA	75	Penium sp.	0.430749	0.12574	0.918057	0.171694
CDTA	76	Mougeotia transeau	46.3699	0.0631227	46.5295	0.555985
CDTA	77	Spirogyra communis	78.1989	4.11661	80.0765	9.35277
CDTA	78	Spirogyra sp.	56.9523	6.91067	41.209	15.6479
CDTA	79	Zygnema sp.	49.2019	0.027269	45.5261	0.0914017
CDTA	80		0.0499932	0.435799	0.629207	0.0984714
CDTA	81	Coleochaete orblicularis	0.0116146	0.144425	0.0782722	0.347932
CDTA	82		0.250976	0.185833	0.254006	0.275215
CDTA	83		0.160584	0.0676675	0.221182	0.154524
CDTA	84		0.12675	0.154019	0.282285	0.642842
NaOH	1		1.84167	1.52302	2.3623	1.38264
NaOH	2		1.70229	1.2064	2.28959	2.13961
NaOH	3		2.06739	1.18418	2.79255	1.41647
NaOH	4		2.64711	1.62453	3.6793	1.54423
NaOH	5		2.1184	1.19832	2.8996	1.35487
NaOH	6		2.06537	1.56191	2.92889	1.67199
NaOH	7		2.20021	1.62604	2.96172	2.95515
NaOH	8		1.94014	1.13621	2.52743	1.96337
NaOH	9		2.10678	1.47657	2.7572	2.03003
NaOH	10		2.01336	1.56342	2.91273	1.53817
NaOH	11		2.45775	1.44021	3.31823	2.52743
NaOH	12		2.24565	1.54928	3.26471	5.30534
NaOH	13		2.1189	1.69472	2.98545	1.94973
NaOH	14		1.54221	1.36699	2.40573	1.05844
NaOH	15		2.11638	1.30487	2.9097	1.8548
NaOH	16		2.56076	1.59827	3.09301	1.30184
NaOH	17		3.14604	2.73448	4.23074	2.38553
NaOH	18		48.5878	1.9664	43.2744	2.67691
NaOH	19		23.3488	0.219162	22.964	0.176744
NaOH	20		12.3271	1.7533	13.4335	2.80012
NaOH	21		8.47107	1.63766	11.5595	1.70482
NaOH	22		10.184	2.14971	11.9206	2.77184
NaOH	23		2.34311	1.86742	3.36722	3.54649
NaOH	24		0.0964515	0.0888768	2.24969	0.135335
NaOH	25		0.0434284	0.0964515	0.381766	0.083322
NaOH	26	Chara corallina (apices)	35.835	1.85732	37.3919	4.3893
NaOH	27	Chara corallina	10.1431	0.118166	10.7061	0.271175
NaOH	28	Chara corallina	12.113	0.210072	17.0613	0.194923
NaOH	29	Chara corallina	8.6266	0.771107	24.1043	0.782722
NaOH	30	Chara corallina	35.2472	1.33164	36.5667	1.521
NaOH	31	Chara corallina	30.0949	1.49121	29.7672	5.12304
NaOH	32	Chara coralina	37.8186	1.49475	37.7469	1.5917
NaOH	33	Nitella sp.	10.596	8.85536	75.7402	73.3925
NaOH	34	Coleochaete nitellarum	18.8176	1.2771	37.6141	4.41505
NaOH	35	Coleochaete nitellarum	34.7907	2.50521	37.1005	4.04288
NaOH	36	Coleochaete scutatum	0.518111	0.0802921	1.06955	0.188863
NaOH	37	Chlorokybus atmophyticus	2.38856	1.86742	3.68334	4.86752
NaOH	38		2.18102	1.79167	3.0006	3.25107
NaOH	39		2.53147	1.93256	3.38994	2.129
NaOH	40	Entransia fimbriata	2.99	2.4941	3.83382	3.43337
NaOH	41	Klebsormidium flaccidum	0.0292889	0.103016	0.1318	0.0146445
NaOH	42	Klebsormidium dissectum	0.0575679	0.153514	0.170684	0.0616078
NaOH	43	Klebsormidium sp.	0.344397	0.191893	0.449939	0.115641
NaOH	44	Mesostigma viride	4.68875	2.72084	6.15017	4.00804
NaOH	45	Closterium acerosum	2.30928	1.60483	3.96158	43.5249
NaOH	46	Closterium moniliferum	2.66681	2.40321	3.66314	14.242
NaOH	47	Closterium praelongum	11.9878	1.78562	24.5517	18.9095
NaOH	48	Cosmarium sp.	35.8466	0.490337	37.1086	0.496397
NaOH	49	Cosmarium turpini	18.3702	0.319653	14.2223	0.121196
NaOH	50	Cosmarium turpini	17.7713	0.190883	21.8662	0.0691825
NaOH	51		0.0898867	0.14796	0.687785	0.577699
NaOH	52	Desmidium swartzii	0.0343388	0.0914017	0.479228	0.27269
NaOH	53	Groenbladia undulata	4.23528	1.13318	5.77194	1.48111
NaOH	54	Micrasterias furcata	0.0373686	0.0722124	2.40977	0.207547
NaOH	55	Micrasterias radiata	2.88547	2.48653	3.9328	2.81275
NaOH	56	Micrasterias sp.	0.811001	0.0499932	2.3214	0.235321
NaOH	57	Onychonema sp.	0.194923	0.132305	0.246431	0.316623
NaOH	58	Pleurotaenium trabecula	6.85664	1.93054	7.79793	3.78686
NaOH	59	Teilingia granulata	2.94354	2.46431	5.45077	3.93128
NaOH	60	Tetmemorus brebissonii	0.266125	0.0611028	0.262085	0.451959
NaOH	61	Cylindrocystis brebissonii	0.423175	1.02057	1.72855	33.3258
NaOH	62	Mesotaenium caldariorum	25.0496	0.532756	58.7273	47.996
NaOH	63	Netrium sp.	1.88308	0.498417	100	84.7299
NaOH	64	Netrium sp.	2.33201	0.236836	49.6119	37.9787
NaOH	65	Netrium digitus	9.22854	2.16031	19.0413	55.7343
NaOH	66	Netrium digitus	0.195428	0.0469633	5.41189	77.9101
NaOH	67	Netrium interruptum	15.8463	7.33132	35.0578	78.2939
NaOH	68	Netrium oblongum	0.159574	0.303999	1.07006	35.7466
NaOH	69	Netrium sp.	1.23922	0.145435	9.05079	9.54617
NaOH	70	Netrium interruptum	1.59827	0.083827	26.4227	19.868
NaOH	71	Netrium sp.	1.39627	0.217142	29.6258	20.1225
NaOH	72	Penium spirostrialatum	1.85985	1.85631	3.23693	4.29941
NaOH	73	Penium margaritaceum	0.186843	0.0919067	0.159574	0.392371
NaOH	74		0.26663	0.768077	2.97081	2.46835
NaOH	75	Penium sp.	1.41647	0.240876	4.56453	0.180783
NaOH	76	Mougeotia transeau	43.6269	2.18708	43.8688	3.21774
NaOH	77	Spirogyra communis	62.8167	24.5431	79.7891	32.8066
NaOH	78	Spirogyra sp.	23.0529	11.5919	27.3836	50.0755
NaOH	79	Zygnema sp.	21.5683	0.255521	22.964	0.2737
NaOH	80		2.89708	2.52844	3.10564	2.45421
NaOH	81	Coleochaete orblicularis	2.7163	3.84493	1.5407	2.34665
NaOH	82		0.27269	0.00403985	0	0.0863519
NaOH	83		2.08002	2.58652	2.63398	2.47189
NaOH	84		2.97737	2.64408	7.66461	3.09604
		Enzyme	E-XEGP		0
		Antibody	LM15	LM25	LM15	LM25
Extraction	Sample	Species	1	3	4	6
CDTA	1		0	0	0	0
CDTA	2		0	0	0	0
CDTA	3		0	0	0	0
CDTA	4		0	0	0	0
CDTA	5		0	0	0	0
CDTA	6		0	0	0	0
CDTA	7		0	0	0	0
CDTA	8		0	0	0	0
CDTA	9		0	0	0	0
CDTA	10		0	0	0	0
CDTA	11		0	0	0	0
CDTA	12		0	0	0	0
CDTA	13		0	0	0	0
CDTA	14		0	0	0	0
CDTA	15		0	0	0	0
CDTA	16		0	0	0	0
CDTA	17		0	0	0	0
CDTA	18		17.8329	0	18.1137	0
CDTA	19		47.6657	0	47.9672	0
CDTA	20		16.6386	0	16.7442	0
CDTA	21		0	0	0	0
CDTA	22		0	0	0	0
CDTA	23		0	0	0	0
CDTA	24		0	0	0	0
CDTA	25		0	0	0	0
CDTA	26	Chara corallina (apices)	35.7446	0	36.4132	0
CDTA	27	Chara corallina	61.9825	0	61.8214	0
CDTA	28	Chara corallina	61.678	0	61.9845	0
CDTA	29	Chara corallina	59.6727	0	61.4537	0
CDTA	30	Chara corallina	36.9515	0	37.0571	0
CDTA	31	Chara corallina	25.8354	0	25.7081	0
CDTA	32	Chara coralina	42.6624	0	41.4262	0
CDTA	33	Nitella sp.	22.2566	0	24.8406	0
CDTA	34	Coleochaete nitellarum	28.1265	0	28.5067	0
CDTA	35	Coleochaete nitellarum	33.2773	0	32.3547	0
CDTA	36	Coleochaete scutatum	0	0	0	0
CDTA	37	Chlorokybus atmophyticus	0	0	0	0
CDTA	38		0	0	0	0
CDTA	39		0	0	0	0
CDTA	40	Entransia fimbriata	0	0	0	0
CDTA	41	Klebsormidium flaccidum	0	0	0	0
CDTA	42	Klebsormidium dissectum	0	0	0	0
CDTA	43	Klebsormidium sp.	0	0	0	0
CDTA	44	Mesostigma viride	0	0	0	0
CDTA	45	Closterium acerosum	0	0	0	0
CDTA	46	Closterium moniliferum	0	0	0	0
CDTA	47	Closterium praelongum	0	0	0	0
CDTA	48	Cosmarium sp.	32.6198	0	33.2142	0
CDTA	49	Cosmarium turpini	30.5115	0	33.9959	0
CDTA	50	Cosmarium turpini	27.6508	0	34.4549	0
CDTA	51		0	0	0	0
CDTA	52	Desmidium swartzii	0	0	0	0
CDTA	53	Groenbladia undulata	0	0	0	0
CDTA	54	Micrasterias furcata	0	0	0	0
CDTA	55	Micrasterias radiata	0	0	0	0
CDTA	56	Micrasterias sp.	0	0	0	0
CDTA	57	Onychonema sp.	0	0	0	0
CDTA	58	Pleurotaenium trabecula	0	0	0	0
CDTA	59	Teilingia granulata	0	0	0	0
CDTA	60	Tetmemorus brebissonii	0	0	0	0
CDTA	61	Cylindrocystis brebissonii	0	0	0	6.60869
CDTA	62	Mesotaenium caldariorum	39.0255	0	40.0546	0
CDTA	63	Netrium sp.	0	0	18.5056	21.2395
CDTA	64	Netrium sp.	22.7222	0	25.1683	0
CDTA	65	Netrium digitus	0	0	6.97178	0
CDTA	66	Netrium digitus	0	0	0	0
CDTA	67	Netrium interruptum	25.4026	0	25.0971	0
CDTA	68	Netrium oblongum	0	0	8.85384	5.16243
CDTA	69	Netrium sp.	0	0	0	0
CDTA	70	Netrium interruptum	0	0	0	0
CDTA	71	Netrium sp.	27.019	0	27.2433	0
CDTA	72	Penium spirostrialatum	0	0	0	0
CDTA	73	Penium margaritaceum	0	0	0	0
CDTA	74		0	0	0	0
CDTA	75	Penium sp.	0	0	0	0
CDTA	76	Mougeotia transeau	46.3699	0	46.5295	0
CDTA	77	Spirogyra communis	78.1989	0	80.0765	9.35277
CDTA	78	Spirogyra sp.	56.9523	6.91067	41.209	15.6479
CDTA	79	Zygnema sp.	49.2019	0	45.5261	0
CDTA	80		0	0	0	0
CDTA	81	Coleochaete orblicularis	0	0	0	0
CDTA	82		0	0	0	0
CDTA	83		0	0	0	0
CDTA	84		0	0	0	0
NaOH	1		0	0	0	0
NaOH	2		0	0	0	0
NaOH	3		0	0	0	0
NaOH	4		0	0	0	0
NaOH	5		0	0	0	0
NaOH	6		0	0	0	0
NaOH	7		0	0	0	0
NaOH	8		0	0	0	0
NaOH	9		0	0	0	0
NaOH	10		0	0	0	0
NaOH	11		0	0	0	0
NaOH	12		0	0	0	5.30534
NaOH	13		0	0	0	0
NaOH	14		0	0	0	0
NaOH	15		0	0	0	0
NaOH	16		0	0	0	0
NaOH	17		0	0	0	0
NaOH	18		48.5878	0	43.2744	0
NaOH	19		23.3488	0	22.964	0
NaOH	20		12.3271	0	13.4335	0
NaOH	21		8.47107	0	11.5595	0
NaOH	22		10.184	0	11.9206	0
NaOH	23		0	0	0	0
NaOH	24		0	0	0	0
NaOH	25		0	0	0	0
NaOH	26	Chara corallina (apices)	35.835	0	37.3919	0
NaOH	27	Chara corallina	10.1431	0	10.7061	0
NaOH	28	Chara corallina	12.113	0	17.0613	0
NaOH	29	Chara corallina	8.6266	0	24.1043	0
NaOH	30	Chara corallina	35.2472	0	36.5667	0
NaOH	31	Chara corallina	30.0949	0	29.7672	5.12304
NaOH	32	Chara coralina	37.8186	0	37.7469	0
NaOH	33	Nitella sp.	10.596	8.85536	75.7402	73.3925
NaOH	34	Coleochaete nitellarum	18.8176	0	37.6141	0
NaOH	35	Coleochaete nitellarum	34.7907	0	37.1005	0
NaOH	36	Coleochaete scutatum	0	0	0	0
NaOH	37	Chlorokybus atmophyticus	0	0	0	0
NaOH	38		0	0	0	0
NaOH	39		0	0	0	0
NaOH	40	Entransia fimbriata	0	0	0	0
NaOH	41	Klebsormidium flaccidum	0	0	0	0
NaOH	42	Klebsormidium dissectum	0	0	0	0
NaOH	43	Klebsormidium sp.	0	0	0	0
NaOH	44	Mesostigma viride	0	0	6.15017	0
NaOH	45	Closterium acerosum	0	0	0	43.5249
NaOH	46	Closterium moniliferum	0	0	0	14.242
NaOH	47	Closterium praelongum	11.9878	0	24.5517	18.9095
NaOH	48	Cosmarium sp.	35.8466	0	37.1086	0
NaOH	49	Cosmarium turpini	18.3702	0	14.2223	0
NaOH	50	Cosmarium turpini	17.7713	0	21.8662	0
NaOH	51		0	0	0	0
NaOH	52	Desmidium swartzii	0	0	0	0
NaOH	53	Groenbladia undulata	0	0	5.77194	0
NaOH	54	Micrasterias furcata	0	0	0	0
NaOH	55	Micrasterias radiata	0	0	0	0
NaOH	56	Micrasterias sp.	0	0	0	0
NaOH	57	Onychonema sp.	0	0	0	0
NaOH	58	Pleurotaenium trabecula	6.85664	0	7.79793	0
NaOH	59	Teilingia granulata	0	0	5.45077	0
NaOH	60	Tetmemorus brebissonii	0	0	0	0
NaOH	61	Cylindrocystis brebissonii	0	0	0	33.3258
NaOH	62	Mesotaenium caldariorum	25.0496	0	58.7273	47.996
NaOH	63	Netrium sp.	0	0	100	84.7299
NaOH	64	Netrium sp.	0	0	49.6119	37.9787
NaOH	65	Netrium digitus	9.22854	0	19.0413	55.7343
NaOH	66	Netrium digitus	0	0	5.41189	77.9101
NaOH	67	Netrium interruptum	15.8463	7.33132	35.0578	78.2939
NaOH	68	Netrium oblongum	0	0	0	35.7466
NaOH	69	Netrium sp.	0	0	9.05079	9.54617
NaOH	70	Netrium interruptum	0	0	26.4227	19.868
NaOH	71	Netrium sp.	0	0	29.6258	20.1225
NaOH	72	Penium spirostrialatum	0	0	0	0
NaOH	73	Penium margaritaceum	0	0	0	0
NaOH	74		0	0	0	0
NaOH	75	Penium sp.	0	0	0	0
NaOH	76	Mougeotia transeau	43.6269	0	43.8688	0
NaOH	77	Spirogyra communis	62.8167	24.5431	79.7891	32.8066
NaOH	78	Spirogyra sp.	23.0529	11.5919	27.3836	50.0755
NaOH	79	Zygnema sp.	21.5683	0	22.964	0
NaOH	80		0	0	0	0
NaOH	81	Coleochaete orblicularis	0	0	0	0
NaOH	82		0	0	0	0
NaOH	83		0	0	0	0
NaOH	84		0	0	7.66461	0

[truncated: 7 more sheets: Fig. S4, Fig. S5 rawdata, Fig. S5 rawdata calculation, Fig. S5, Fig. S10 rawdata, Fig. S10 rawdata calculatio, Fig. S10]
